# Supplementary material for: 1-[2-(2-Bromo­phen­yl)eth­yl]-4-chloro-2-nitro­benzene
Source: Acta Crystallogr Sect E Struct Rep Online. 2010 Nov 30;66(Pt 12):o3358. doi: 10.1107/S1600536810049226 (PMC3011469; doi:10.1107/S1600536810049226)
Supplement: Supplementary file 1 [file e-66-o3358-sup1.cif]

##############################################################################
###                                                                        ###
###        Electronic paper (Acta Crystallographica Section E)             ###
###                                                                        ###
##############################################################################
#                                                                            #
# This CIF contains the data in a paper accepted for publication in Acta     #
# Crystallographica Section E. It conforms to the requirements of Notes      #
# for Authors for Section E, and has been peer reviewed under the auspices   #
# of the IUCr Commission on Journals.                                        #
#                                                                            #
# Full details of the Crystallographic Information File format               #
# are given in the paper "The Crystallographic Information File (CIF):       #
# a New Standard Archive File for Crystallography" by S. R. Hall, F. H.      #
# Allen and I. D. Brown [Acta Cryst. (1991), A47, 655-685].                  #
#                                                                            #
# The current version of the core CIF dictionary is obtainable from          #
# ftp://ftp.iucr.org/pub/cif_core.dic. The current version number is 2.4.    #
#                                                                            #
# Software is freely available for graphical display of the structure(s) in  #
# this CIF.  For information consult the CIF home page http://www.iucr.org/  #
# cif/home.html                                                              #
#                                                                            #
# This file may be used for bona fide research purposes within the           #
# scientific community so long as proper attribution is given to the journal # 
# article from which it was obtained.                                        #
#                                                                            #
##############################################################################
                                             
data_global
_audit_creation_method     SHELXL-97
_journal_date_recd_electronic     2010-11-18
_journal_date_accepted     2010-11-24
_journal_name_full     'Acta Crystallographica, Section E'
_journal_year     2010
_journal_volume     66
_journal_issue     12
_journal_page_first     o3358
_journal_page_last     o3358
_journal_paper_category     QO
_journal_coeditor_code     LH5167
_publ_contact_author_name     'Jasinski, Jerry P.'
_publ_contact_author_address
;
Department of Chemistry
Keene State College
229 Main Street
Keene, New Hampshire 03435, USA
;
_publ_contact_author_email     jjasinski@keene.edu
_publ_contact_author_fax     ?
_publ_contact_author_phone     '603 358-2563'
_publ_section_title
;
1-[2-(2-Bromophenyl)ethyl]-4-chloro-2-nitrobenzene
;
loop_
    _publ_author_name
    _publ_author_address
    'Jasinski, Jerry P.'
;
Department of Chemistry
Keene State College
229 Main Street
Keene, NH 03435-2001, USA
;
    'Butcher, Ray J.'
;
Department of Chemistry
Howard University
525 College Street NW
Washington DC 20059, USA
;
    'Siddegowda, M. S.'
;
Department of Studies in Chemistry
University of Mysore
Manasagangotri, Mysore 570 006, India
;
    'Yathirajan, H. S.'
;
Department of Studies in Chemistry
University of Mysore
Manasagangotri, Mysore 570 006, India
;
    'Ramesha, A. R.'
;
RL Fine Chem.
Bangalore 560 064, India
;
data_I
_chemical_name_systematic
;
1-[2-(2-Bromophenyl)ethyl]-4-chloro-2-nitrobenzene
;
_chemical_name_common     ?
_chemical_formula_moiety     'C14 H11 Br Cl N O2'
_chemical_formula_sum     'C14 H11 Br Cl N O2'
_chemical_formula_iupac     'C14 H11 Br Cl N O2'
_chemical_formula_weight     340.60
_chemical_melting_point     ?
_symmetry_cell_setting     orthorhombic
_symmetry_space_group_name_H-M     'P n a 21'
_symmetry_space_group_name_Hall     'P 2c -2n'
loop_
    _symmetry_equiv_pos_as_xyz
    'x, y, z'
    '-x, -y, z+1/2'
    '-x+1/2, y+1/2, z+1/2'
    'x+1/2, -y+1/2, z'
_cell_length_a     15.7756(4)
_cell_length_b     7.3795(2)
_cell_length_c     11.5236(3)
_cell_angle_alpha     90.00
_cell_angle_beta     90.00
_cell_angle_gamma     90.00
_cell_volume     1341.53(6)
_cell_formula_units_Z     4
_cell_measurement_reflns_used     2576
_cell_measurement_theta_min     4.7483
_cell_measurement_theta_max     73.7951
_cell_measurement_temperature     150(2)
_exptl_crystal_description     plate
_exptl_crystal_colour     'pale yellow'
_exptl_crystal_size_max     0.47
_exptl_crystal_size_mid     0.35
_exptl_crystal_size_min     0.12
_exptl_crystal_density_diffrn     1.686
_exptl_crystal_density_meas     ?
_exptl_crystal_density_method     'not measured'
_exptl_crystal_F_000     680
_exptl_absorpt_coefficient_mu     5.989
_exptl_absorpt_correction_type     multi-scan
_exptl_absorpt_process_details
;
(CrysAlisRED; Oxford Diffraction, 2007)
;
_exptl_absorpt_correction_T_min     0.65494
_exptl_absorpt_correction_T_max     1.00000
_exptl_special_details
;
;
_diffrn_ambient_temperature     150(2)
_diffrn_radiation_type     CuK\a
_diffrn_radiation_wavelength     1.54184
_diffrn_radiation_source     'Enhance (Cu) X-ray Source'
_diffrn_radiation_monochromator     graphite
_diffrn_measurement_device_type     'Oxford Diffraction Xcalibur Ruby Gemini'
_diffrn_measurement_method     \w
_diffrn_detector_area_resol_mean     10.5081
_diffrn_reflns_number     3043
_diffrn_reflns_av_R_equivalents     0.0207
_diffrn_reflns_av_sigmaI/netI     0.0176
_diffrn_reflns_theta_min     5.61
_diffrn_reflns_theta_max     73.96
_diffrn_reflns_theta_full     67.50
_diffrn_measured_fraction_theta_max     0.971
_diffrn_measured_fraction_theta_full     0.998
_diffrn_reflns_limit_h_min     -13
_diffrn_reflns_limit_h_max     19
_diffrn_reflns_limit_k_min     -8
_diffrn_reflns_limit_k_max     8
_diffrn_reflns_limit_l_min     -11
_diffrn_reflns_limit_l_max     13
_diffrn_standards_number     ?
_diffrn_standards_interval_count     ?
_diffrn_standards_interval_time     ?
_diffrn_standards_decay_%     ?
_refine_special_details
;
Refinement of <i>F</i>^2^ against ALL reflections. The weighted <i>R</i>-factor
<i>wR</i> and goodness of fit <i>S</i> are based on <i>F</i>^2^, conventional
<i>R</i>-factors <i>R</i> are based on <i>F</i>, with <i>F</i> set to zero for
negative <i>F</i>^2^. The threshold expression of <i>F</i>^2^ >
\s(<i>F</i>^2^) is used only for calculating <i>R</i>-factors(gt) <i>etc</i>.
and is not relevant to the choice of reflections for refinement.
<i>R</i>-factors based on <i>F</i>^2^ are statistically about twice as large
as those based on <i>F</i>, and <i>R</i>- factors based on ALL data will be
even larger.
;
_reflns_number_total     1901
_reflns_number_gt     1839
_reflns_threshold_expression     I>2sigma(I)
_refine_ls_structure_factor_coef     Fsqd
_refine_ls_matrix_type     full
_refine_ls_R_factor_all     0.0319
_refine_ls_R_factor_gt     0.0306
_refine_ls_wR_factor_gt     0.0833
_refine_ls_wR_factor_ref     0.0842
_refine_ls_goodness_of_fit_ref     1.076
_refine_ls_restrained_S_all     1.076
_refine_ls_number_reflns     1901
_refine_ls_number_parameters     172
_refine_ls_number_restraints     1
_refine_ls_hydrogen_treatment     constr
_refine_ls_weighting_scheme     calc
_refine_ls_weighting_details
         'calc w=1/[\s^2^(Fo^2^)+(0.0600P)^2^+0.3149P] where P=(Fo^2^+2Fc^2^)/3'
_atom_sites_solution_hydrogens     geom
_atom_sites_solution_primary     direct
_atom_sites_solution_secondary     difmap
_refine_ls_shift/su_max     0.001
_refine_ls_shift/su_mean     0.000
_refine_diff_density_max     0.511
_refine_diff_density_min     -0.356
_refine_ls_extinction_method     none
_refine_ls_extinction_coef     ?
_refine_ls_abs_structure_details     'Flack (1983), 472 Friedel pairs'
_refine_ls_abs_structure_Flack     0.04(2)
loop_
    _atom_type_symbol
    _atom_type_description
    _atom_type_scat_dispersion_real
    _atom_type_scat_dispersion_imag
    _atom_type_scat_source
    'C' 'C' 0.0181 0.0091
                         'International Tables Vol C Tables 4.2.6.8 and 6.1.1.4'
    'H' 'H' 0.0000 0.0000
                         'International Tables Vol C Tables 4.2.6.8 and 6.1.1.4'
    'N' 'N' 0.0311 0.0180
                         'International Tables Vol C Tables 4.2.6.8 and 6.1.1.4'
    'O' 'O' 0.0492 0.0322
                         'International Tables Vol C Tables 4.2.6.8 and 6.1.1.4'
    'Br' 'Br' -0.6763 1.2805
                         'International Tables Vol C Tables 4.2.6.8 and 6.1.1.4'
    'Cl' 'Cl' 0.3639 0.7018
                         'International Tables Vol C Tables 4.2.6.8 and 6.1.1.4'
_computing_data_collection     '<i>CrysAlis PRO</i> (Oxford Diffraction, 2007)'
_computing_cell_refinement     '<i>CrysAlis PRO</i> (Oxford Diffraction, 2007)'
_computing_data_reduction     '<i>CrysAlis RED</i> (Oxford Diffraction, 2007)'
_computing_structure_solution     '<i>SHELXS97</i> (Sheldrick, 2008)'
_computing_structure_refinement     '<i>SHELXL97</i> (Sheldrick, 2008)'
_computing_molecular_graphics     '<i>SHELXTL</i> (Sheldrick, 2008)'
_computing_publication_material     '<i>SHELXTL</i> (Sheldrick, 2008)'
loop_
    _atom_site_type_symbol
    _atom_site_label
    _atom_site_fract_x
    _atom_site_fract_y
    _atom_site_fract_z
    _atom_site_U_iso_or_equiv
    _atom_site_adp_type
    _atom_site_calc_flag
    _atom_site_refinement_flags
    _atom_site_occupancy
    _atom_site_disorder_assembly
    _atom_site_disorder_group
    Br Br 0.18735(2) 0.86647(5) -0.24466(4) 0.03870(15) Uani d . 1 . .
    Cl Cl 0.01563(7) 0.92827(15) 0.48765(11) 0.0500(3) Uani d . 1 . .
    O O1 0.36114(15) 0.8900(4) 0.2328(3) 0.0367(7) Uani d . 1 . .
    O O2 0.3344(2) 0.8808(4) 0.4162(3) 0.0452(7) Uani d . 1 . .
    N N1 0.31207(17) 0.8805(4) 0.3146(4) 0.0272(7) Uani d . 1 . .
    C C1 0.3270(2) 0.9177(5) -0.0882(4) 0.0258(7) Uani d . 1 . .
    C C2 0.3041(2) 0.8721(5) -0.2013(4) 0.0283(8) Uani d . 1 . .
    C C3 0.3634(3) 0.8310(5) -0.2862(4) 0.0366(9) Uani d . 1 . .
    H H3A 0.3458 0.8004 -0.3626 0.044 Uiso calc R 1 . .
    C C4 0.4477(3) 0.8353(5) -0.2583(5) 0.0419(11) Uani d . 1 . .
    H H4A 0.4890 0.8085 -0.3157 0.050 Uiso calc R 1 . .
    C C5 0.4730(3) 0.8786(5) -0.1466(4) 0.0379(10) Uani d . 1 . .
    H H5A 0.5315 0.8804 -0.1275 0.046 Uiso calc R 1 . .
    C C6 0.4135(2) 0.9190(5) -0.0635(4) 0.0315(8) Uani d . 1 . .
    H H6A 0.4317 0.9486 0.0127 0.038 Uiso calc R 1 . .
    C C7 0.2645(2) 0.9579(4) 0.0073(3) 0.0270(7) Uani d . 1 . .
    H H7A 0.2126 1.0118 -0.0264 0.032 Uiso calc R 1 . .
    H H7B 0.2894 1.0468 0.0618 0.032 Uiso calc R 1 . .
    C C8 0.2413(2) 0.7822(4) 0.0736(3) 0.0244(6) Uani d . 1 . .
    H H8A 0.2090 0.7010 0.0215 0.029 Uiso calc R 1 . .
    H H8B 0.2941 0.7186 0.0963 0.029 Uiso calc R 1 . .
    C C9 0.18952(19) 0.8201(5) 0.1804(3) 0.0226(7) Uani d . 1 . .
    C C10 0.2198(2) 0.8680(4) 0.2905(3) 0.0203(6) Uani d . 1 . .
    C C11 0.1674(2) 0.9012(5) 0.3857(3) 0.0268(7) Uani d . 1 . .
    H H11A 0.1905 0.9317 0.4593 0.032 Uiso calc R 1 . .
    C C12 0.0819(3) 0.8884(5) 0.3697(4) 0.0309(8) Uani d . 1 . .
    C C13 0.0477(2) 0.8412(4) 0.2638(6) 0.0353(8) Uani d . 1 . .
    H H13A -0.0120 0.8321 0.2543 0.042 Uiso calc R 1 . .
    C C14 0.1010(2) 0.8078(5) 0.1726(3) 0.0285(7) Uani d . 1 . .
    H H14A 0.0767 0.7745 0.1002 0.034 Uiso calc R 1 . .
loop_
    _atom_site_aniso_label
    _atom_site_aniso_U_11
    _atom_site_aniso_U_22
    _atom_site_aniso_U_33
    _atom_site_aniso_U_12
    _atom_site_aniso_U_13
    _atom_site_aniso_U_23
    Br 0.0430(2) 0.0377(2) 0.0354(2) -0.00382(15) -0.0082(2) 0.0031(2)
    Cl 0.0498(6) 0.0514(5) 0.0486(6) 0.0055(5) 0.0305(5) 0.0064(5)
    O1 0.0212(10) 0.0559(15) 0.0331(18) 0.0000(10) 0.0030(11) -0.0015(12)
    O2 0.0398(14) 0.066(2) 0.0297(16) -0.0066(13) -0.0109(14) 0.0040(14)
    N1 0.0258(16) 0.0237(15) 0.032(2) -0.0007(11) -0.0051(13) 0.0018(13)
    C1 0.0401(17) 0.0139(14) 0.0234(18) -0.0017(12) 0.0040(14) -0.0001(13)
    C2 0.0379(19) 0.0214(17) 0.0256(18) -0.0019(13) 0.0027(14) 0.0008(12)
    C3 0.062(3) 0.0214(15) 0.0261(18) -0.0024(16) 0.0109(17) 0.0031(14)
    C4 0.050(2) 0.0329(17) 0.042(3) 0.0008(15) 0.024(2) 0.0017(19)
    C5 0.036(2) 0.0307(19) 0.047(3) -0.0015(14) 0.0067(18) 0.0013(17)
    C6 0.0378(18) 0.0233(15) 0.033(2) -0.0034(14) 0.0025(15) 0.0012(15)
    C7 0.0364(16) 0.0208(14) 0.0238(17) 0.0064(13) 0.0037(14) -0.0006(12)
    C8 0.0289(16) 0.0196(14) 0.0247(15) 0.0023(12) 0.0003(12) -0.0021(12)
    C9 0.0267(18) 0.0149(14) 0.0262(19) 0.0006(11) 0.0007(13) -0.0024(14)
    C10 0.0262(16) 0.0136(14) 0.0210(17) -0.0002(11) 0.0004(12) 0.0021(9)
    C11 0.0349(18) 0.0198(15) 0.0257(19) 0.0010(13) 0.0029(15) 0.0018(14)
    C12 0.0359(19) 0.0255(17) 0.0312(19) 0.0023(13) 0.0181(16) 0.0054(14)
    C13 0.0232(14) 0.0319(17) 0.051(2) -0.0028(12) 0.003(2) 0.005(2)
    C14 0.0261(16) 0.0273(16) 0.0322(19) -0.0031(13) -0.0055(14) -0.0010(15)
_geom_special_details
;
All e.s.d.'s (except the e.s.d. in the dihedral angle between two l.s. planes)
are estimated using the full covariance matrix. The cell e.s.d.'s are taken
into account individually in the estimation of e.s.d.'s in distances, angles
and torsion angles; correlations between e.s.d.'s in cell parameters are only
used when they are defined by crystal symmetry. An approximate (isotropic)
treatment of cell e.s.d.'s is used for estimating e.s.d.'s involving l.s.
planes.
;
loop_
    _geom_bond_atom_site_label_1
    _geom_bond_atom_site_label_2
    _geom_bond_site_symmetry_2
    _geom_bond_distance
    _geom_bond_publ_flag
    Br C2 . 1.909(4) ?
    Cl C12 . 1.739(4) ?
    O1 N1 . 1.222(5) ?
    O2 N1 . 1.222(6) ?
    N1 C10 . 1.485(4) ?
    C1 C2 . 1.393(6) ?
    C1 C6 . 1.393(5) ?
    C1 C7 . 1.507(5) ?
    C2 C3 . 1.388(6) ?
    C3 C4 . 1.368(6) ?
    C3 H3A . 0.9500 ?
    C4 C5 . 1.385(8) ?
    C4 H4A . 0.9500 ?
    C5 C6 . 1.374(6) ?
    C5 H5A . 0.9500 ?
    C6 H6A . 0.9500 ?
    C7 C8 . 1.549(4) ?
    C7 H7A . 0.9900 ?
    C7 H7B . 0.9900 ?
    C8 C9 . 1.503(5) ?
    C8 H8A . 0.9900 ?
    C8 H8B . 0.9900 ?
    C9 C10 . 1.401(5) ?
    C9 C14 . 1.403(4) ?
    C10 C11 . 1.395(5) ?
    C11 C12 . 1.365(6) ?
    C11 H11A . 0.9500 ?
    C12 C13 . 1.379(8) ?
    C13 C14 . 1.368(6) ?
    C13 H13A . 0.9500 ?
    C14 H14A . 0.9500 ?
loop_
    _geom_angle_atom_site_label_1
    _geom_angle_atom_site_label_2
    _geom_angle_atom_site_label_3
    _geom_angle_site_symmetry_1
    _geom_angle_site_symmetry_3
    _geom_angle
    _geom_angle_publ_flag
    O1 N1 O2 . . 123.8(3) ?
    O1 N1 C10 . . 118.7(3) ?
    O2 N1 C10 . . 117.5(3) ?
    C2 C1 C6 . . 116.6(4) ?
    C2 C1 C7 . . 124.1(3) ?
    C6 C1 C7 . . 119.3(3) ?
    C3 C2 C1 . . 122.5(4) ?
    C3 C2 Br . . 117.5(4) ?
    C1 C2 Br . . 120.0(3) ?
    C4 C3 C2 . . 119.0(4) ?
    C4 C3 H3A . . 120.5 ?
    C2 C3 H3A . . 120.5 ?
    C3 C4 C5 . . 120.3(4) ?
    C3 C4 H4A . . 119.9 ?
    C5 C4 H4A . . 119.9 ?
    C6 C5 C4 . . 120.1(4) ?
    C6 C5 H5A . . 120.0 ?
    C4 C5 H5A . . 120.0 ?
    C5 C6 C1 . . 121.6(4) ?
    C5 C6 H6A . . 119.2 ?
    C1 C6 H6A . . 119.2 ?
    C1 C7 C8 . . 110.5(3) ?
    C1 C7 H7A . . 109.6 ?
    C8 C7 H7A . . 109.6 ?
    C1 C7 H7B . . 109.6 ?
    C8 C7 H7B . . 109.6 ?
    H7A C7 H7B . . 108.1 ?
    C9 C8 C7 . . 112.1(3) ?
    C9 C8 H8A . . 109.2 ?
    C7 C8 H8A . . 109.2 ?
    C9 C8 H8B . . 109.2 ?
    C7 C8 H8B . . 109.2 ?
    H8A C8 H8B . . 107.9 ?
    C10 C9 C14 . . 114.4(3) ?
    C10 C9 C8 . . 127.1(3) ?
    C14 C9 C8 . . 118.5(3) ?
    C11 C10 C9 . . 123.7(3) ?
    C11 C10 N1 . . 115.0(3) ?
    C9 C10 N1 . . 121.3(3) ?
    C12 C11 C10 . . 117.9(4) ?
    C12 C11 H11A . . 121.1 ?
    C10 C11 H11A . . 121.1 ?
    C11 C12 C13 . . 121.5(4) ?
    C11 C12 Cl . . 118.5(4) ?
    C13 C12 Cl . . 120.0(3) ?
    C14 C13 C12 . . 119.0(3) ?
    C14 C13 H13A . . 120.5 ?
    C12 C13 H13A . . 120.5 ?
    C13 C14 C9 . . 123.5(4) ?
    C13 C14 H14A . . 118.3 ?
    C9 C14 H14A . . 118.3 ?
loop_
    _geom_torsion_atom_site_label_1
    _geom_torsion_atom_site_label_2
    _geom_torsion_atom_site_label_3
    _geom_torsion_atom_site_label_4
    _geom_torsion_site_symmetry_1
    _geom_torsion_site_symmetry_2
    _geom_torsion_site_symmetry_3
    _geom_torsion_site_symmetry_4
    _geom_torsion
    _geom_torsion_publ_flag
    C6 C1 C2 C3 . . . . -0.4(5) ?
    C7 C1 C2 C3 . . . . -178.2(3) ?
    C6 C1 C2 Br . . . . -179.9(2) ?
    C7 C1 C2 Br . . . . 2.4(5) ?
    C1 C2 C3 C4 . . . . 0.0(6) ?
    Br C2 C3 C4 . . . . 179.4(3) ?
    C2 C3 C4 C5 . . . . 0.5(6) ?
    C3 C4 C5 C6 . . . . -0.6(6) ?
    C4 C5 C6 C1 . . . . 0.1(6) ?
    C2 C1 C6 C5 . . . . 0.4(5) ?
    C7 C1 C6 C5 . . . . 178.3(3) ?
    C2 C1 C7 C8 . . . . 90.2(4) ?
    C6 C1 C7 C8 . . . . -87.5(4) ?
    C1 C7 C8 C9 . . . . 171.4(3) ?
    C7 C8 C9 C10 . . . . -84.5(4) ?
    C7 C8 C9 C14 . . . . 95.5(4) ?
    C14 C9 C10 C11 . . . . 0.0(5) ?
    C8 C9 C10 C11 . . . . 180.0(3) ?
    C14 C9 C10 N1 . . . . 177.8(3) ?
    C8 C9 C10 N1 . . . . -2.2(5) ?
    O1 N1 C10 C11 . . . . -165.3(3) ?
    O2 N1 C10 C11 . . . . 14.7(5) ?
    O1 N1 C10 C9 . . . . 16.7(5) ?
    O2 N1 C10 C9 . . . . -163.3(3) ?
    C9 C10 C11 C12 . . . . -0.9(5) ?
    N1 C10 C11 C12 . . . . -178.8(3) ?
    C10 C11 C12 C13 . . . . 1.1(6) ?
    C10 C11 C12 Cl . . . . 179.7(3) ?
    C11 C12 C13 C14 . . . . -0.4(6) ?
    Cl C12 C13 C14 . . . . -179.0(3) ?
    C12 C13 C14 C9 . . . . -0.5(6) ?
    C10 C9 C14 C13 . . . . 0.7(5) ?
    C8 C9 C14 C13 . . . . -179.3(3) ?
loop_
    _geom_hbond_atom_site_label_D
    _geom_hbond_atom_site_label_H
    _geom_hbond_atom_site_label_A
    _geom_hbond_site_symmetry_A
    _geom_hbond_distance_DH
    _geom_hbond_distance_HA
    _geom_hbond_distance_DA
    _geom_hbond_angle_DHA
    C3 H3A O2 1_554 0.95 2.62 3.479(6) 150.0
    C13 H13A O1 4_465 0.95 2.60 3.421(4) 144.9
