# Supplementary material for: 1-[2-(2-Bromo­phen­yl)eth­yl]-4-chloro-2-nitro­benzene
Source: Acta Crystallogr Sect E Struct Rep Online. 2010 Nov 30;66(Pt 12):o3358. doi: 10.1107/S1600536810049226 (PMC3011469; doi:10.1107/S1600536810049226)
Supplement: Supplementary file 2 [file e-66-o3358-Isup2.hkl]

# 
# h,k,l, Fc-squared, Fo-squared, sigma(Fo-squared) and status flag 
# 
data_I
_shelx_title '    yhs213 in Pna2(1)' 
_shelx_refln_list_code          4 
_shelx_F_calc_maximum      176.59 
_exptl_crystal_F_000       680.00 
_reflns_d_resolution_high  0.8022 
 
loop_ 
 _symmetry_equiv_pos_as_xyz 
 'x, y, z' 
 '-x, -y, z+1/2' 
 '-x+1/2, y+1/2, z+1/2' 
 'x+1/2, -y+1/2, z' 
 
_cell_length_a    15.7756 
_cell_length_b     7.3795 
_cell_length_c    11.5236 
_cell_angle_alpha  90.000 
_cell_angle_beta   90.000 
_cell_angle_gamma  90.000 
 
_shelx_F_squared_multiplier     1.000 
 
loop_ 
 _refln_index_h 
 _refln_index_k 
 _refln_index_l 
 _refln_F_squared_calc 
 _refln_F_squared_meas 
 _refln_F_squared_sigma 
 _refln_observed_status 
   8   0 -11      158.43      147.23      9.08 o 
  10   0 -11      181.76      185.38      8.78 o 
  12   0 -11      640.86      624.55     11.72 o 
   8   1 -11      473.05      439.48     13.82 o 
   9   1 -11      233.26      235.11      6.81 o 
  10   1 -11      318.78      336.66     10.73 o 
  11   1 -11      131.61      144.96      5.23 o 
  12   1 -11        7.47        3.71      5.83 o 
   8   2 -11       16.23       18.02      7.75 o 
   9   2 -11       22.10       22.70      7.14 o 
  10   2 -11       40.75       33.35      6.36 o 
  11   2 -11      569.96      566.45     12.03 o 
   9   3 -11      343.86      328.55     10.01 o 
  10   3 -11      173.33      158.20      6.47 o 
   8   0 -10      916.39      842.51     20.68 o 
  10   0 -10      547.71      527.90     15.76 o 
  12   0 -10      193.32      181.74      9.27 o 
  14   0 -10       83.08       77.57      5.33 o 
   7   1 -10      235.23      226.07     11.26 o 
   8   1 -10       25.09       41.54      9.03 o 
   9   1 -10      142.30      129.23      6.65 o 
  10   1 -10      588.39      549.84     11.55 o 
  11   1 -10      618.52      580.03     15.65 o 
  12   1 -10      238.60      246.54      8.18 o 
  13   1 -10      153.44      166.95      9.74 o 
   8   2 -10       18.58       23.18      9.18 o 
   9   2 -10      674.61      684.65     17.62 o 
  10   2 -10       16.73       20.64      7.36 o 
  11   2 -10       58.66       69.33      4.67 o 
  12   2 -10        0.38       -2.67      4.10 o 
  13   2 -10      189.63      188.58      5.36 o 
   9   3 -10      194.51      199.35      9.52 o 
  10   3 -10      639.22      642.25     15.11 o 
  11   3 -10      459.33      436.86     12.54 o 
  12   3 -10       83.71       87.35      4.05 o 
  11   4 -10       39.76       43.41      5.00 o 
   8   0  -9      390.13      348.88     13.89 o 
  10   0  -9      793.61      737.49     20.42 o 
  12   0  -9      353.61      336.18     13.09 o 
  14   0  -9      525.47      617.02     14.85 o 
   6   1  -9      453.94      421.58     14.97 o 
   7   1  -9      764.39      741.83     20.19 o 
   8   1  -9     1194.37     1107.93     24.60 o 
  10   1  -9      164.77      169.16     10.82 o 
  11   1  -9      149.24      169.61     10.32 o 
  12   1  -9       11.01       11.32      4.69 o 
  13   1  -9       51.88       56.33      4.61 o 
  14   1  -9      398.08      412.14      8.63 o 
  15   1  -9      502.70      573.75      8.44 o 
   6   2  -9       31.35       47.30     11.15 o 
   8   2  -9      149.07      141.77     10.23 o 
  10   2  -9       58.52       76.54      8.09 o 
  11   2  -9      286.49      302.38     12.29 o 
  12   2  -9       59.15       62.76      5.89 o 
  13   2  -9      561.44      576.31     10.77 o 
  14   2  -9       31.90       25.07      3.66 o 
   8   3  -9      780.06      807.88     20.98 o 
  10   3  -9       19.35       29.64      7.44 o 
  11   3  -9      104.14      124.38      8.23 o 
  12   3  -9      131.70      131.91      8.56 o 
  13   3  -9      164.50      157.48      5.55 o 
   7   4  -9      150.39      140.63      9.90 o 
   8   4  -9       48.17       48.99      9.22 o 
   9   4  -9      113.12      101.35      8.38 o 
  10   4  -9      184.15      199.45      9.61 o 
  11   4  -9      211.21      216.30      8.81 o 
  12   4  -9      272.40      285.00      8.74 o 
   9   5  -9       67.38       71.30      7.66 o 
  10   0  -8       48.82       52.68      7.76 o 
  12   0  -8       51.15       37.89      7.04 o 
  14   0  -8      652.73      618.77     16.71 o 
  16   0  -8      149.29      155.00      6.86 o 
   5   1  -8     2094.58     2014.33     29.67 o 
   6   1  -8     1071.32     1056.01     22.70 o 
   7   1  -8      123.47      100.87      8.92 o 
   8   1  -8       78.17       78.92      8.92 o 
  10   1  -8      788.83      708.07     20.38 o 
  11   1  -8     1635.66     1506.48     28.80 o 
  12   1  -8      932.93      898.69     21.68 o 
  13   1  -8      476.74      495.96     11.49 o 
  14   1  -8      127.43      133.74      6.16 o 
  15   1  -8       15.46       11.70      3.65 o 
  16   1  -8       39.34       49.34      3.48 o 
   5   2  -8      179.65      183.94     11.96 o 
   6   2  -8       52.57       46.26     10.38 o 
   8   2  -8      286.99      280.85     13.67 o 
   9   2  -8      550.89      489.47     17.41 o 
  10   2  -8      129.45      134.47     10.27 o 
  11   2  -8      197.82      241.75     12.55 o 
  12   2  -8       25.69       36.17      7.38 o 
  13   2  -8      194.94      198.14     13.87 o 
  14   2  -8       27.60       27.31      4.60 o 
  15   2  -8      222.84      226.04      6.18 o 
   7   3  -8      233.55      243.80     13.02 o 
   8   3  -8       40.21       48.65      9.56 o 
   9   3  -8      242.66      233.01     12.64 o 
  10   3  -8      469.18      443.68     16.55 o 
  11   3  -8      540.31      544.84     17.69 o 
  12   3  -8     1133.57     1204.73     23.78 o 
  13   3  -8      224.26      251.84     10.78 o 
  14   3  -8       34.53       26.74      3.77 o 
  15   3  -8       50.83       64.50      4.74 o 
   6   4  -8      478.60      500.14     17.13 o 
   7   4  -8       25.09       23.89     10.45 o 
   9   4  -8      290.58      308.71     14.47 o 
  10   4  -8       73.97       88.52      8.56 o 
  11   4  -8      124.90      134.82      9.11 o 
  12   4  -8       36.64       41.73      6.14 o 
  13   4  -8      137.73      146.20      7.30 o 
   7   5  -8      202.24      219.50     11.52 o 
   8   5  -8       73.40       95.63      8.23 o 
   9   5  -8       70.98       74.44      7.58 o 
  10   5  -8      364.93      380.09     12.23 o 
  11   5  -8      664.43      669.32     14.31 o 
  12   5  -8       88.65       99.79      5.83 o 
   8   6  -8      149.87      148.32      7.90 o 
  12   0  -7     1994.62     1751.12     31.02 o 
  14   0  -7      547.25      556.06     16.83 o 
  16   0  -7      249.43      299.63     10.32 o 
   7   1  -7     1693.75     1712.28     28.71 o 
   8   1  -7     1522.05     1491.24     27.76 o 
   9   1  -7     1044.36      954.47     23.13 o 
  10   1  -7     1598.16     1447.37     28.63 o 
  11   1  -7      478.43      459.06     16.82 o 
  12   1  -7      162.72      145.80     10.35 o 
  13   1  -7      434.27      419.37     11.06 o 
  14   1  -7      329.27      314.68      9.41 o 
  15   1  -7      310.41      313.60      8.38 o 
  16   1  -7      488.68      539.06      9.16 o 
   6   2  -7      169.18      167.35     11.00 o 
   7   2  -7      246.96      243.18     12.86 o 
   8   2  -7      112.58       80.55      9.50 o 
   9   2  -7      149.09      128.80     11.05 o 
  10   2  -7      172.81      167.79     11.54 o 
  11   2  -7     1503.16     1423.98     29.24 o 
  12   2  -7      122.49      110.40      9.87 o 
  13   2  -7      319.14      292.83     13.27 o 
  14   2  -7       38.44       45.74      4.83 o 
  15   2  -7      374.56      385.85      8.78 o 
  16   2  -7       19.52       15.96      3.73 o 
   5   3  -7      167.18      167.38     12.02 o 
   6   3  -7     1231.57     1180.40     25.93 o 
   7   3  -7     1130.67     1065.07     25.33 o 
   9   3  -7     1740.05     1693.94     32.20 o 
  10   3  -7      713.88      670.44     20.77 o 
  11   3  -7      371.19      382.04     16.04 o 
  12   3  -7       53.53       48.28      7.22 o 
  13   3  -7      108.12       98.72      8.97 o 
  14   3  -7       41.00       39.56      6.59 o 
  15   3  -7      451.01      495.14      8.71 o 
   7   4  -7      170.61      160.62     11.02 o 
   9   4  -7       99.27       89.78     10.22 o 
  10   4  -7      339.07      330.62     15.42 o 
  11   4  -7      138.36      152.58     11.18 o 
  12   4  -7      537.19      524.55     16.03 o 
  13   4  -7      132.35      134.82      8.53 o 
  14   4  -7      146.53      165.05      7.80 o 
   5   5  -7       52.15       65.99     10.67 o 
   6   5  -7      184.89      219.87     12.72 o 
   7   5  -7      387.51      397.15     15.46 o 
   8   5  -7     1240.29     1263.11     26.70 o 
   9   5  -7       90.48       97.86      8.06 o 
  10   5  -7      299.49      330.74     13.35 o 
  11   5  -7       34.24       33.77      6.41 o 
  12   5  -7       36.41       34.83      5.56 o 
  13   5  -7       21.06       15.13      4.84 o 
   6   6  -7      163.10      177.67     10.72 o 
   7   6  -7      102.29      142.82      9.17 o 
   8   6  -7       30.57       30.59      7.55 o 
   9   6  -7      284.57      268.94     10.49 o 
  10   6  -7      244.33      261.67      9.94 o 
  11   6  -7      237.10      233.71      8.01 o 
  12   0  -6       33.51       28.81      6.89 o 
  14   0  -6      254.43      226.50     11.98 o 
  16   0  -6      573.81      529.81     14.07 o 
   8   1  -6      340.61      356.14     13.66 o 
  11   1  -6      350.60      336.92     14.66 o 
  12   1  -6      440.88      391.88     15.63 o 
  13   1  -6      632.83      596.94     18.66 o 
  14   1  -6      393.70      392.26     10.35 o 
  15   1  -6       52.19       57.93      5.15 o 
  16   1  -6       29.58       24.26      4.17 o 
  17   1  -6      144.83      144.86      4.65 o 
   7   2  -6     2447.10     2565.08     35.45 o 
   9   2  -6     1938.29     1930.59     33.56 o 
  10   2  -6      133.87      152.59     10.80 o 
  11   2  -6      374.15      383.20     16.13 o 
  12   2  -6       27.09       25.45      8.11 o 
  13   2  -6       23.34       34.73      7.19 o 
  14   2  -6       12.52       25.70      6.77 o 
  15   2  -6      797.95      804.64     26.81 o 
  16   2  -6       32.77       34.28      6.15 o 
  17   2  -6       13.54       54.16      5.08 o 
   6   3  -6      487.27      504.04     16.98 o 
   7   3  -6      315.15      318.49     14.57 o 
   8   3  -6      454.71      449.46     16.99 o 
   9   3  -6      133.33      129.55     11.05 o 
  10   3  -6      799.92      765.55     21.88 o 
  11   3  -6      839.88      792.80     22.42 o 
  12   3  -6      276.58      246.71     13.21 o 
  13   3  -6      616.11      584.30     18.04 o 
  14   3  -6      567.66      600.92     17.04 o 
  15   3  -6       54.09       58.81      4.38 o 
  16   3  -6       74.66       67.73      4.06 o 
   6   4  -6     1264.74     1280.35     28.41 o 
   7   4  -6      182.01      182.06     11.79 o 
   8   4  -6     1650.77     1569.05     32.44 o 
   9   4  -6      335.83      332.40     16.25 o 
  10   4  -6      289.23      257.25     14.86 o 
  11   4  -6      106.87      113.66     10.05 o 
  12   4  -6        5.90       18.66      7.78 o 
  13   4  -6        9.43       14.03      6.26 o 
  14   4  -6      187.73      201.03      9.90 o 
  15   4  -6        9.46        9.19      4.97 o 
   5   5  -6      363.28      380.44     15.98 o 
   6   5  -6     1056.40     1130.15     26.91 o 
   7   5  -6      307.23      331.06     16.14 o 
   8   5  -6      104.68      100.98     11.25 o 
   9   5  -6      115.22      103.68     10.26 o 
  10   5  -6      189.38      208.37     12.57 o 
  11   5  -6      303.85      319.01     13.62 o 
  12   5  -6     1205.45     1251.00     22.80 o 
  13   5  -6      475.00      442.64     12.45 o 
  14   5  -6       89.20       97.32      5.60 o 
   4   6  -6      271.48      289.45     14.27 o 
   5   6  -6      252.52      273.69     13.61 o 
   6   6  -6       66.90       66.62      9.19 o 
   7   6  -6      682.28      726.02     20.64 o 
   8   6  -6       47.65       41.16      8.19 o 
   9   6  -6      338.46      353.61     13.83 o 
  10   6  -6       61.63       60.54      6.85 o 
  11   6  -6       84.27       96.19      6.93 o 
  12   6  -6      106.66      113.74      6.25 o 
   5   7  -6      809.09      917.32     18.82 o 
   6   7  -6      108.01      110.23      8.08 o 
   7   7  -6       53.40       43.69      7.29 o 
   8   7  -6        2.02        3.62      6.52 o 
   9   7  -6       37.38       25.98      5.86 o 
  10   0  -5     3959.62     3496.92     44.66 o 
  12   0  -5     2040.65     1819.52     30.75 o 
  14   0  -5      584.56      533.28     17.06 o 
  16   0  -5      114.75      113.72      7.60 o 
  10   1  -5     1592.40     1485.76     27.29 o 
  11   1  -5      512.75      495.97     17.15 o 
  12   1  -5       51.52       37.99     11.22 o 
  13   1  -5      149.92      135.62     10.35 o 
  14   1  -5      460.17      432.26     10.85 o 
  15   1  -5      572.79      532.11     11.47 o 
  16   1  -5      299.20      306.24      8.05 o 
  17   1  -5      129.65      146.15      4.79 o 
   9   2  -5     1263.01     1365.25     27.22 o 
  10   2  -5      307.94      313.31     13.99 o 
  11   2  -5     2036.10     2033.31     34.28 o 
  12   2  -5      401.66      374.76     15.45 o 
  13   2  -5     1098.47      967.69     23.46 o 
  14   2  -5       22.13       16.55      7.12 o 
  15   2  -5       25.43       26.36      4.59 o 
  16   2  -5       77.80       81.27      4.56 o 
  17   2  -5       44.77       41.83      5.57 o 
   7   3  -5     1869.50     1822.46     31.37 o 
   8   3  -5     2435.28     2387.25     36.64 o 
  10   3  -5      542.38      535.04     18.75 o 
  11   3  -5      281.54      254.50     14.00 o 
  12   3  -5       94.72       88.70      9.51 o 
  13   3  -5      311.92      263.17     13.00 o 
  14   3  -5      301.72      282.79     12.52 o 
  15   3  -5      358.03      365.13      8.66 o 
  16   3  -5      109.86      103.41      4.77 o 
   5   4  -5      400.97      445.27     16.18 o 
   6   4  -5      689.23      706.72     20.72 o 
   7   4  -5      170.81      167.96     11.79 o 
   8   4  -5       52.68       51.12      9.55 o 
   9   4  -5      337.40      352.25     16.99 o 
  10   4  -5      926.06      957.10     26.00 o 
  11   4  -5      830.23      825.91     23.76 o 
  12   4  -5      789.50      803.93     22.29 o 
  13   4  -5       14.64       16.10      6.69 o 
  14   4  -5      100.40       89.04      8.12 o 
  15   4  -5       36.70       34.59      3.98 o 
  16   4  -5       60.27       60.21      4.82 o 
   2   5  -5     1120.95     1174.66     24.24 o 
   4   5  -5       36.45       37.42      9.97 o 
   5   5  -5      141.08      164.64     11.79 o 
   6   5  -5     1046.68     1082.76     27.01 o 
   7   5  -5      197.00      205.21     14.23 o 
   8   5  -5      801.72      805.43     24.13 o 
   9   5  -5      610.41      601.50     20.81 o 
  10   5  -5      698.71      721.69     21.93 o 
  11   5  -5      301.64      306.71     14.28 o 
  12   5  -5       89.28       76.76      8.53 o 
  13   5  -5       93.26       90.03      7.51 o 
  14   5  -5      140.39      133.84      7.26 o 
   2   6  -5       48.11       41.86     11.06 o 
   3   6  -5      936.47     1046.62     24.92 o 
   4   6  -5      327.14      369.57     16.18 o 
   5   6  -5      977.23     1068.58     26.35 o 
   6   6  -5       58.42       62.72      9.07 o 
   7   6  -5       24.61       29.61      9.14 o 
   8   6  -5      118.15      114.87     10.73 o 
   9   6  -5      155.48      138.34     10.80 o 
  10   6  -5      211.86      224.50     12.03 o 
  11   6  -5      383.29      392.80     13.79 o 
  12   6  -5      282.55      264.61     10.14 o 
  13   6  -5       95.93      105.58      5.95 o 
   4   7  -5      122.46      121.15      9.29 o 
   5   7  -5       47.62       45.89      8.29 o 
   6   7  -5       60.78       79.90      8.34 o 
   7   7  -5      440.58      481.44     15.59 o 
   8   7  -5      212.99      217.69     10.41 o 
   9   7  -5      208.89      251.44     10.59 o 
  10   7  -5       57.57       58.50      5.81 o 
  12   0  -4      976.55      869.86     15.72 o 
  14   0  -4      191.87      187.55     10.39 o 
  16   0  -4     1020.59      986.33     19.69 o 
  10   1  -4      361.29      364.85     15.15 o 
  11   1  -4     1849.85     1800.84     22.13 o 
  12   1  -4     2716.24     2373.23     67.16 o 
  13   1  -4     1042.66      902.58     31.44 o 
  14   1  -4      221.69      214.96      6.68 o 
  15   1  -4       94.41       90.90      4.93 o 
  16   1  -4       38.70       32.89      4.89 o 
  17   1  -4       13.13       17.08      6.63 o 
   9   2  -4      473.01      438.78     15.23 o 
  10   2  -4       21.43       11.16      8.94 o 
  11   2  -4     1230.91     1084.30     65.51 o 
  12   2  -4      158.53      150.59     18.52 o 
  13   2  -4       64.44       58.23      6.25 o 
  14   2  -4        8.93        7.84      8.11 o 
  15   2  -4      602.96      543.77     10.73 o 
  16   2  -4       14.54       14.78      6.69 o 
  17   2  -4      658.11      626.40     12.96 o 
   8   3  -4      381.34      374.72     14.76 o 
   9   3  -4      228.03      249.23     12.74 o 
  10   3  -4      194.12      186.18     11.83 o 
  11   3  -4      962.96      939.48     24.06 o 
  12   3  -4     1876.64     1749.03     32.15 o 
  13   3  -4      857.18      800.24     21.90 o 
  14   3  -4       18.49       30.41      7.21 o 
  15   3  -4        8.12       15.97      4.92 o 
  16   3  -4       26.66       25.30      5.85 o 
  17   3  -4       89.67       66.89      5.89 o 
   6   4  -4     1379.63     1359.72     27.55 o 
   7   4  -4      219.02      213.05     13.49 o 
   9   4  -4      651.48      586.03     20.36 o 
  10   4  -4      762.75      658.32     21.53 o 
  11   4  -4      153.71      153.48     12.01 o 
  12   4  -4      351.35      350.61     16.06 o 
  13   4  -4      188.53      168.58     11.49 o 
  14   4  -4      130.73      107.94      8.93 o 
  15   4  -4      218.14      221.31      9.55 o 
  16   4  -4      566.90      473.30     10.66 o 
   1   5  -4      462.28      492.47     34.62 o 
   2   5  -4      570.43      574.13     32.54 o 
   3   5  -4      372.51      432.54     10.64 o 
   4   5  -4     2457.47     2496.52     36.89 o 
   5   5  -4     1571.73     1633.69     24.01 o 
   6   5  -4      919.59      912.18     24.66 o 
   7   5  -4       48.87       46.69      9.28 o 
   8   5  -4      187.12      183.18     13.06 o 
   9   5  -4       34.18       37.60      8.65 o 
  10   5  -4      466.76      449.65     18.20 o 
  11   5  -4      264.56      258.37     13.72 o 
  12   5  -4      288.56      313.04     13.89 o 
  13   5  -4      173.91      155.33      9.73 o 
  14   5  -4      207.38      198.22      9.29 o 
  15   5  -4       48.61       42.88      5.07 o 
   0   6  -4      505.88      499.19     17.01 o 
   1   6  -4     1405.78     1495.17     75.65 o 
   2   6  -4      438.34      429.80     12.84 o 
   3   6  -4      341.29      370.83     11.32 o 
   4   6  -4       98.55      100.43      7.63 o 
   5   6  -4      477.65      463.70     23.05 o 
   6   6  -4       30.54       26.53      7.14 o 
   7   6  -4      742.82      743.19     15.23 o 
   8   6  -4      631.99      632.59     13.51 o 
   9   6  -4     1108.04     1011.25     18.17 o 
  10   6  -4       12.29       10.93      5.89 o 
  11   6  -4      299.95      309.62      8.38 o 
  12   6  -4       76.34       68.06      7.06 o 
  13   6  -4       11.33       11.29      5.30 o 
   1   7  -4       14.84       18.18      9.69 o 
   2   7  -4       87.73       76.54     10.10 o 
   3   7  -4     1134.05     1272.11     39.80 o 
   4   7  -4      197.08      218.53     11.55 o 
   5   7  -4      396.61      422.47     11.09 o 
   6   7  -4      120.20      126.44      7.27 o 
   7   7  -4      349.62      366.38      9.76 o 
   8   7  -4       27.58       26.29      8.43 o 
   9   7  -4       86.14       87.46      7.60 o 
  10   7  -4       11.86        7.19      5.80 o 
  11   7  -4      108.10      107.47      6.52 o 
  12   0  -3     3920.56     3762.51     30.32 o 
  14   0  -3      148.01      146.78      7.35 o 
  11   1  -3      856.65      828.67     14.48 o 
  12   1  -3      217.01      223.90      6.99 o 
  13   1  -3      674.94      643.47     11.33 o 
  14   1  -3      522.45      522.98      8.66 o 
  15   1  -3      409.07      411.30      8.50 o 
  16   1  -3      587.74      579.32     20.97 o 
   1   2  -3     3367.60     3496.79     15.89 o 
  10   2  -3      302.78      285.69      8.82 o 
  11   2  -3     4511.42     4549.89     48.20 o 
  12   2  -3        0.48       -3.50      5.32 o 
  13   2  -3      537.85      508.52     12.23 o 
  14   2  -3      123.86      119.47      6.81 o 
  15   2  -3      171.34      186.44      7.77 o 
  16   2  -3       19.57       24.38      5.60 o 
   0   3  -3     1339.11     1331.00     14.19 o 
   1   3  -3     5373.14     5721.06     27.59 o 
   2   3  -3     2253.50     2289.00     16.46 o 
   9   3  -3     1707.03     1584.95     28.89 o 
  10   3  -3      835.92      655.72     19.31 o 
  11   3  -3       38.72       42.54      8.34 o 
  12   3  -3      130.42      122.00      8.99 o 
  13   3  -3      303.36      287.45     11.77 o 
  14   3  -3      159.17      157.50      7.44 o 
  15   3  -3      500.71      495.51     10.85 o 
  16   3  -3      202.61      208.09      6.78 o 
   1   4  -3     1382.33     1592.74     41.54 o 
   2   4  -3     2907.83     2948.21     28.29 o 
   7   4  -3      182.64      160.35     10.63 o 
   8   4  -3       53.74       56.46      8.39 o 
   9   4  -3      173.01      161.93     11.47 o 
  10   4  -3     1317.78     1264.21     47.83 o 
  11   4  -3       12.98       15.33      6.62 o 
  12   4  -3     1637.04     1551.70     21.04 o 
  13   4  -3      123.10      122.43     10.60 o 
  14   4  -3      201.56      211.76     11.17 o 
  15   4  -3        3.15        4.11      6.29 o 
  16   4  -3       57.17       57.78      6.05 o 
   2   5  -3     1616.71     1640.70     23.31 o 
   3   5  -3       97.84       96.80      4.84 o 
   4   5  -3      414.09      416.55     10.25 o 
   5   5  -3      273.59      270.44     13.96 o 
   6   5  -3     1077.82     1085.30     37.16 o 
   7   5  -3     1073.90     1034.21     26.11 o 
   8   5  -3     2119.85     1933.07     35.75 o 
   9   5  -3     1290.98     1175.62     28.20 o 
  10   5  -3      471.13      439.30     17.30 o 
  11   5  -3       61.49       61.41      9.26 o 
  12   5  -3       10.33       17.42      7.64 o 
  13   5  -3      121.84      122.56      8.82 o 
  14   5  -3      257.46      227.81      9.91 o 
  15   5  -3      105.55       93.97      6.03 o 
   1   6  -3      804.89      742.62     14.59 o 
   2   6  -3      404.24      422.31     17.84 o 
   3   6  -3     1391.71     1402.80     20.39 o 
   4   6  -3      300.61      298.44     10.18 o 
   5   6  -3      687.96      683.58     14.94 o 
   6   6  -3      103.72       96.92     11.13 o 
   7   6  -3       58.03       48.75      9.31 o 
   8   6  -3       86.94       89.45     10.66 o 
   9   6  -3      389.32      374.48     16.57 o 
  10   6  -3       92.47      101.12     10.09 o 
  11   6  -3      678.70      710.14     19.60 o 
  12   6  -3       98.49       89.25      8.56 o 
  13   6  -3      383.86      399.26      7.84 o 
  14   6  -3       82.72       75.00      5.23 o 
   0   7  -3      154.00      163.63     11.52 o 
   1   7  -3      878.48      846.00     38.92 o 
   2   7  -3      106.93      119.34     10.26 o 
   3   7  -3       25.38       31.67      6.35 o 
   4   7  -3       47.14       40.09      6.92 o 
   5   7  -3      456.80      441.96     12.00 o 
   6   7  -3      106.48      104.98      6.88 o 
   7   7  -3      752.87      754.65     16.26 o 
   8   7  -3      377.65      370.37     10.19 o 
   9   7  -3      904.89      921.15     19.20 o 
  10   7  -3      165.02      166.65      6.28 o 
  11   7  -3       98.76      102.79      5.06 o 
   3   8  -3       58.22       55.76      7.61 o 
   4   8  -3      282.42      304.33     11.41 o 
   5   8  -3       35.79       35.88      7.32 o 
   6   8  -3      167.08      158.66      7.91 o 
   7   8  -3        7.12       13.70      6.82 o 
  12   0  -2     2132.64     2114.77     18.31 o 
  14   0  -2      483.36      462.94     17.76 o 
  16   0  -2     1251.14     1219.46     27.44 o 
   3   1  -2    10386.37    10099.84     21.79 o 
   4   1  -2     6018.04     5790.38     20.09 o 
   5   1  -2      965.61      899.72      9.09 o 
   6   1  -2     2726.92     2614.30     17.50 o 
   7   1  -2     4887.59     4836.70     26.46 o 
   8   1  -2      637.13      684.96     11.19 o 
  11   1  -2     1026.26     1056.28     54.43 o 
  12   1  -2     1455.60     1404.30     13.58 o 
  13   1  -2      593.08      559.17     12.02 o 
  14   1  -2      303.48      295.22      8.19 o 
  15   1  -2       91.98       90.47      6.58 o 
  16   1  -2      207.51      200.45     12.19 o 
  17   1  -2      178.36      180.39     11.27 o 
   1   2  -2    24853.47    25456.49     47.21 o 
   4   2  -2      532.46      574.67      7.56 o 
   5   2  -2     2509.85     2666.89     18.01 o 
   6   2  -2      304.93      301.83      6.93 o 
   7   2  -2     7543.71     8124.57     37.02 o 
  11   2  -2      552.69      519.80     15.25 o 
  12   2  -2      143.34      131.82      5.97 o 
  13   2  -2      679.32      663.03     11.58 o 
  14   2  -2       48.65       52.49      5.32 o 
  15   2  -2     1721.04     1728.43     32.14 o 
  16   2  -2        6.22        9.89      7.74 o 
  17   2  -2      301.54      304.05     12.75 o 
   2   3  -2      565.45      611.07      9.36 o 
   3   3  -2     2240.63     2333.20     17.96 o 
   5   3  -2     4734.74     4921.59     27.83 o 
   6   3  -2      610.76      645.85     10.93 o 
  10   3  -2     1620.89     1423.46     26.58 o 
  11   3  -2     1947.86     1770.41     31.48 o 
  12   3  -2       85.07       78.31      6.87 o 
  13   3  -2     1014.01      936.69     19.75 o 
  14   3  -2      124.31      129.48      9.39 o 
  15   3  -2       14.42       23.22      6.06 o 
  16   3  -2      351.26      365.49     12.91 o 
  17   3  -2       19.82       17.04      7.22 o 
   0   4  -2    18630.11    19509.65     66.85 o 
   1   4  -2     3513.76     3730.54     30.44 o 
   2   4  -2     5569.31     5669.79     42.67 o 
   3   4  -2      318.20      344.92      8.78 o 
   4   4  -2       62.77       59.63      4.18 o 
   7   4  -2      944.43      921.29     22.35 o 
   8   4  -2     3347.95     3104.08     41.71 o 
   9   4  -2       87.76       81.50      7.52 o 
  10   4  -2      504.52      475.64     12.08 o 
  11   4  -2      287.69      275.24     11.24 o 
  12   4  -2      441.42      453.46     12.09 o 
  13   4  -2      390.98      340.89     14.93 o 
  14   4  -2      327.42      312.26     11.51 o 
  15   4  -2        1.63        7.88      6.76 o 
   1   5  -2       32.36       35.80      3.62 o 
   2   5  -2      816.38      742.86     16.13 o 
   3   5  -2      935.06      915.01     18.69 o 
   4   5  -2     1638.12     1570.11     19.35 o 
   5   5  -2      115.61      100.37      7.56 o 
   6   5  -2     1933.30     1770.31     29.56 o 
   7   5  -2      342.90      300.28     14.71 o 
   8   5  -2       76.53       89.23      9.21 o 
   9   5  -2      358.51      324.01     15.51 o 
  10   5  -2      151.60      144.10     11.51 o 
  11   5  -2       84.65       89.32      9.37 o 
  12   5  -2     1230.01     1273.66     43.85 o 
  13   5  -2       62.93       62.14      7.90 o 
  14   5  -2       71.31       84.54      7.05 o 
  15   5  -2       14.97       11.99      6.23 o 
   0   6  -2     4142.12     4028.20     46.98 o 
   1   6  -2     4755.62     4660.24     30.88 o 
   2   6  -2       39.00       33.42      6.32 o 
   3   6  -2      692.01      654.07     18.85 o 
   4   6  -2      233.25      245.39      9.83 o 
   5   6  -2       10.30       19.52      9.12 o 
   6   6  -2      351.13      329.60     16.36 o 
   7   6  -2     1374.96     1278.62     29.66 o 
   8   6  -2      215.13      234.26     13.80 o 
   9   6  -2      380.74      364.75     16.36 o 
  10   6  -2      175.40      182.35     12.27 o 
  11   6  -2      172.23      199.59     11.69 o 
  12   6  -2      107.00      104.28      8.48 o 
  13   6  -2      140.79      123.64      7.70 o 
  14   6  -2       46.40       43.64      5.64 o 
   1   7  -2      335.59      318.30     10.57 o 
   2   7  -2       47.34       46.26      9.44 o 
   3   7  -2      190.48      200.21      8.90 o 
   4   7  -2       35.95       36.54      6.17 o 
   5   7  -2     1614.34     1586.51     22.10 o 
   6   7  -2       16.42       21.63      6.01 o 
   7   7  -2       75.92       69.57      7.21 o 
   8   7  -2       65.50       59.27      6.37 o 
   9   7  -2        1.57        5.57      5.02 o 
  10   7  -2       81.04       84.53      5.70 o 
  11   7  -2      146.01      158.99      5.88 o 
  12   7  -2        9.98       16.22      5.98 o 
   1   8  -2      374.76      352.95     14.14 o 
   2   8  -2      363.61      359.98     14.38 o 
   3   8  -2       37.89       20.11      7.27 o 
   4   8  -2      149.01      152.03      9.76 o 
   5   8  -2       62.75       63.72      7.65 o 
   6   8  -2      373.31      375.79     13.08 o 
   7   8  -2      297.34      310.47     11.00 o 
   8   8  -2      286.91      276.03      9.57 o 
   2   0  -1     1307.78     1247.54      6.30 o 
   4   0  -1    25525.01    21204.53    169.71 o 
   6   0  -1     1740.94     1758.78     16.00 o 
   8   0  -1      445.18      537.60     10.60 o 
  12   0  -1     1999.39     2113.39     23.07 o 
  14   0  -1     1493.42     1382.33     29.22 o 
  16   0  -1      284.86      293.11     14.58 o 
   1   1  -1      862.32     1011.31      6.49 o 
   3   1  -1     1253.68     1324.24      9.58 o 
   4   1  -1      104.40      119.42      3.69 o 
   6   1  -1     4435.09     4605.46     26.46 o 
   7   1  -1     4190.88     4251.51     27.14 o 
   9   1  -1     1958.14     1839.49     20.61 o 
  10   1  -1      721.74      642.45     13.22 o 
  11   1  -1      502.32      508.82     12.19 o 
  12   1  -1       55.19       47.42      5.75 o 
  13   1  -1      304.17      324.70     12.62 o 
  14   1  -1      369.70      389.54      9.30 o 
  15   1  -1      647.67      650.79     11.82 o 
  16   1  -1      435.87      429.76     11.85 o 
  17   1  -1      242.96      271.92     13.04 o 
  18   1  -1      167.17      209.75     10.53 o 
   2   2  -1     2383.29     2633.50     15.89 o 
   3   2  -1    15471.67    15781.71     40.56 o 
   4   2  -1      201.75      196.95      5.03 o 
   5   2  -1     4804.60     4657.01     25.72 o 
   6   2  -1      415.92      482.14      9.34 o 
   7   2  -1       59.30      112.65      5.46 o 
   8   2  -1        5.31        4.89      3.73 o 
   9   2  -1     1134.19     1208.94     17.15 o 
  10   2  -1      211.96      203.79      7.80 o 
  11   2  -1     2191.50     2344.12    151.22 o 
  12   2  -1      113.40      112.60      5.75 o 
  13   2  -1     1216.85     1250.14     18.39 o 
  14   2  -1      325.06      326.89      9.00 o 
  15   2  -1      344.70      342.73     11.12 o 
  16   2  -1       22.39       23.15      7.79 o 
  17   2  -1      103.63       83.13      8.67 o 
  18   2  -1       72.74       76.31      7.25 o 
   0   3  -1     3553.44     3778.91     25.45 o 
   1   3  -1     1728.19     1726.79     28.06 o 
   3   3  -1      558.21      537.22      9.42 o 
   4   3  -1      972.18      973.47     12.85 o 
   5   3  -1      518.29      591.60     10.47 o 
   6   3  -1     1152.00     1243.26     15.93 o 
   7   3  -1     2737.64     3004.69     26.18 o 
   8   3  -1     1744.94     1913.50     22.55 o 
  10   3  -1      845.05      797.63     14.25 o 
  11   3  -1      414.64      391.94     24.00 o 
  12   3  -1       88.00       90.65     10.16 o 
  13   3  -1       81.11       75.75      6.87 o 
  14   3  -1      660.60      712.02     32.86 o 
  15   3  -1      312.87      318.10     10.02 o 
  16   3  -1      182.85      178.47     10.47 o 
  17   3  -1      416.28      450.97     13.15 o 
  18   3  -1       65.27       66.79      6.20 o 
   1   4  -1     3062.02     3276.17     20.16 o 
   2   4  -1     1950.92     1857.46     20.62 o 
   3   4  -1       77.28       64.31      3.64 o 
   4   4  -1     6913.25     7070.09     41.03 o 
   5   4  -1      706.47      741.04     13.46 o 
   6   4  -1      308.56      279.41      8.66 o 
   8   4  -1       67.05       59.62      8.91 o 
   9   4  -1      139.52      128.21     10.99 o 
  10   4  -1     1199.38     1141.27     86.06 o 
  11   4  -1      489.87      471.34     11.93 o 
  12   4  -1     1237.78     1190.44     60.17 o 
  13   4  -1      100.31      110.09      6.80 o 
  14   4  -1      483.11      536.51     11.56 o 
  15   4  -1       60.97       62.32      5.68 o 
  16   4  -1       21.24       24.39      7.45 o 
   0   5  -1     2105.22     2054.15     25.65 o 
   1   5  -1      641.31      653.21     10.33 o 
   2   5  -1     1646.67     1572.21     15.85 o 
   3   5  -1      225.45      212.46      9.73 o 
   4   5  -1      178.95      178.16      4.79 o 
   5   5  -1       34.24       40.79      4.15 o 
   6   5  -1     1458.31     1375.52     40.17 o 
   7   5  -1      385.56      363.39     15.17 o 
   8   5  -1      870.42      734.43     21.22 o 
   9   5  -1      662.51      559.15     19.40 o 
  10   5  -1      520.75      491.41     11.83 o 
  11   5  -1      142.07      149.29      7.72 o 
  12   5  -1       37.32       41.35      6.00 o 
  13   5  -1      349.31      355.23     17.26 o 
  14   5  -1      166.56      156.84     13.63 o 
   1   6  -1      311.36      303.69      8.27 o 
   2   6  -1      386.34      381.93      6.38 o 
   3   6  -1     2716.51     2589.93     46.37 o 
   4   6  -1      250.91      220.89     12.22 o 
   5   6  -1     1052.86      938.08     24.29 o 
   6   6  -1       68.63       76.51      9.60 o 
   7   6  -1       50.12       50.71      9.04 o 
   8   6  -1       85.41       76.26     10.44 o 
   9   6  -1      206.53      192.82     13.55 o 
  11   6  -1      888.42      825.81     21.19 o 
  12   6  -1      238.25      236.40     11.29 o 
  13   6  -1      462.12      496.78     13.08 o 
   0   7  -1      157.29      144.64     12.18 o 
   1   7  -1     1047.68      990.50     17.74 o 
   2   7  -1      112.77      115.28      7.75 o 
   3   7  -1      134.67      149.38     11.91 o 
   4   7  -1       44.60       36.39      6.36 o 
   5   7  -1      126.20      114.17      7.84 o 
   6   7  -1       63.22       62.86      6.54 o 
   7   7  -1      644.96      630.71     14.44 o 
   8   7  -1      223.43      210.74      9.83 o 
   9   7  -1      375.75      384.54     10.63 o 
  10   7  -1      176.74      178.36      7.27 o 
  11   7  -1      246.75      260.13     10.65 o 
  12   7  -1       31.96       31.00      5.75 o 
   1   8  -1       99.40       96.00      9.06 o 
   2   8  -1      695.73      661.97     19.07 o 
   3   8  -1       92.57       89.05      8.96 o 
   4   8  -1      669.70      659.05     18.93 o 
   5   8  -1       68.09       79.48      8.29 o 
   6   8  -1       70.97       74.69      7.70 o 
   7   8  -1       51.01       51.68      6.68 o 
   8   8  -1       60.98       57.06      6.32 o 
   9   8  -1       32.06       28.70      5.87 o 
   2   0   0    11916.69    11862.78    101.65 o 
   4   0   0     1208.09     1167.03     11.27 o 
   6   0   0    17214.49    17597.46     53.40 o 
   8   0   0     8711.35     9510.96     46.73 o 
  10   0   0     2592.24     2310.54     25.84 o 
  12   0   0      296.96      370.70     13.77 o 
  14   0   0     1261.73     1394.38     19.85 o 
  16   0   0      821.50      849.12     22.57 o 
  18   0   0      553.83      646.62     16.96 o 
   1   1   0     1278.91     1384.58      8.82 o 
   2   1   0     1155.38     1261.08      9.17 o 
   3   1   0      562.91      630.21      7.48 o 
   4   1   0     2051.37     2147.24     15.78 o 
   5   1   0     6130.99     6417.84     30.78 o 
   6   1   0     5301.58     4988.86     29.22 o 
   7   1   0      288.05      289.01      8.15 o 
   8   1   0     1077.78     1112.18     15.97 o 
   9   1   0       87.07       90.44      5.40 o 
  10   1   0      524.60      538.97     12.65 o 
  11   1   0     2196.17     2159.36     25.92 o 
  12   1   0     2066.02     2228.91     22.63 o 
  13   1   0      481.29      441.51     11.28 o 
  14   1   0       69.71       71.29      6.19 o 
  15   1   0       41.53       47.11      4.69 o 
  16   1   0       38.08       31.42      5.67 o 
  17   1   0       50.58       45.72      7.31 o 
  18   1   0      120.54      116.47      9.05 o 
   0   2   0        1.35       28.05      3.08 o 
   2   2   0      784.40      873.20     10.06 o 
   3   2   0      113.11      150.65      4.63 o 
   4   2   0      381.51      399.61      7.62 o 
   5   2   0     1340.83     1480.62     15.54 o 
   6   2   0      429.20      439.70      9.36 o 
   7   2   0    18087.37    18832.88     65.22 o 
   8   2   0      268.31      238.33      8.21 o 
   9   2   0     2700.84     3267.60     30.17 o 
  10   2   0        5.50        6.93      5.02 o 
  11   2   0      614.53      604.07     76.09 o 
  12   2   0      181.97      195.00     31.75 o 
  13   2   0     1289.60     1391.17     44.32 o 
  14   2   0       56.79       62.80     19.54 o 
  15   2   0      487.01      521.06     13.27 o 
  16   2   0       61.25       56.24      6.01 o 
  17   2   0      876.48      976.26     21.83 o 
  18   2   0        1.49        6.55      6.47 o 
  19   2   0       46.46       62.09      6.00 o 
   1   3   0       98.16      110.29      6.60 o 
   2   3   0       33.22       47.70      3.25 o 
   3   3   0     3693.00     3771.94     26.04 o 
   4   3   0      134.88      132.78      5.50 o 
   5   3   0     2106.56     2083.84     20.72 o 
   6   3   0     1731.16     1666.53     19.63 o 
   7   3   0     3528.52     3619.53     30.32 o 
   8   3   0      143.62      185.81      7.88 o 
   9   3   0        5.92       12.12      5.21 o 
  10   3   0       27.83      127.58     53.92 o 
  11   3   0     1379.22     1461.56     27.50 o 
  12   3   0      971.35      843.36     22.13 o 
  13   3   0      510.13      428.15     16.77 o 
  14   3   0        5.15        9.26      8.47 o 
  15   3   0        2.62       10.33      8.70 o 
  16   3   0       67.65       76.55      6.01 o 
  17   3   0      149.43      151.11      9.47 o 
  18   3   0       82.69       92.84      6.18 o 
   0   4   0    31182.90    32121.27     90.68 o 
   1   4   0      145.30      157.18      5.37 o 
   2   4   0     2388.71     2454.68     50.27 o 
   3   4   0       52.27       54.04      3.36 o 
   4   4   0      223.12      227.75     12.40 o 
   5   4   0       15.74       15.19      3.82 o 
   6   4   0     6831.92     6571.73     42.68 o 
   7   4   0       20.69       18.39      5.02 o 
   8   4   0     5930.72     5668.89    238.48 o 
   9   4   0      387.04      319.44     13.70 o 
  10   4   0     1157.55     1086.87     24.48 o 
  11   4   0        4.07       -3.79     10.04 o 
  12   4   0        0.29        4.45     12.90 o 
  13   4   0      375.95      407.29     11.02 o 
  14   4   0      304.51      338.00     14.99 o 
  15   4   0      504.96      523.11     15.74 o 
  16   4   0      342.18      366.67      8.70 o 
  17   4   0       11.46       13.53      6.08 o 
   1   5   0       37.84       45.81      3.63 o 
   2   5   0      847.10      785.70     11.71 o 
   3   5   0       44.83       47.62      3.77 o 
   4   5   0     2430.13     2254.89     17.12 o 
   5   5   0      571.12      513.17      9.09 o 
   6   5   0      928.39      861.99     13.05 o 
   7   5   0        1.84       14.15      4.84 o 
   8   5   0      735.88      601.82     19.31 o 
   9   5   0        0.43        6.26      9.48 o 
  10   5   0     1065.71     1020.08     16.65 o 
  11   5   0       91.86      131.35     38.36 o 
  12   5   0      224.46      226.21     11.51 o 
  13   5   0        8.15       11.49      5.75 o 
  14   5   0      245.45      266.10     11.98 o 
  15   5   0       19.83       18.46      6.33 o 
   0   6   0        2.92        2.55      5.80 o 
   1   6   0     3257.68     3244.13     25.89 o 
   2   6   0      334.38      323.16      6.01 o 
   3   6   0      182.49      177.22      4.75 o 
   4   6   0       32.81       29.02      8.60 o 
   5   6   0      944.82      847.63     22.91 o 
   6   6   0       40.74       39.72      8.95 o 
   7   6   0     2990.58     2576.40     39.78 o 
   8   6   0      384.59      326.46     15.55 o 
   9   6   0     1633.20     1562.86     31.02 o 
  10   6   0        2.43        8.19      8.36 o 
  11   6   0      109.97      126.27      9.76 o 
  12   6   0      530.01      578.80     15.89 o 
  13   6   0        0.77        2.82      7.10 o 
   1   7   0        1.79       -5.93      7.79 o 
   2   7   0        6.07       16.62      9.75 o 
   3   7   0     1451.38     1453.56     30.98 o 
   4   7   0       33.55       41.68      8.93 o 
   5   7   0      219.17      200.36     13.88 o 
   6   7   0        4.12        7.64      5.92 o 
   7   7   0      606.66      552.32     41.88 o 
   8   7   0       12.43       19.24      5.78 o 
   9   7   0      179.58      163.97      7.58 o 
  10   7   0        6.46       14.12      7.74 o 
  11   7   0      176.30      164.91      9.34 o 
  12   7   0       79.40       76.03      6.44 o 
   0   8   0      445.09      425.07     15.88 o 
   1   8   0       21.27       27.37      7.98 o 
   2   8   0      806.04      825.92     21.13 o 
   3   8   0       50.45       53.83      8.63 o 
   4   8   0        1.73       12.24      8.11 o 
   5   8   0       12.15       10.85      7.26 o 
   6   8   0      262.66      252.02     12.17 o 
   7   8   0       60.62       56.93      6.78 o 
   8   8   0      711.77      704.28     15.88 o 
   9   8   0       23.63       22.15      5.85 o 
   2   0   1      848.97      863.97      8.28 o 
   4   0   1    25691.46    23833.98    224.39 o 
   6   0   1     1358.54     1466.67     16.82 o 
   8   0   1      544.61      663.61     13.02 o 
  10   0   1     2545.43     2536.60     28.53 o 
  12   0   1     2065.57     2206.41     31.19 o 
  14   0   1     1518.93     1430.55     28.51 o 
  16   0   1      322.74      292.11     13.53 o 
  18   0   1      441.28      445.11     13.90 o 
   0   1   1      677.26      742.74      7.05 o 
   1   1   1     1044.86     1143.97      8.83 o 
   2   1   1     1836.23     2020.38      9.16 o 
   3   1   1     1300.25     1311.08     11.65 o 
   4   1   1      141.36      127.37      3.65 o 
   5   1   1      160.22      204.81      4.36 o 
   6   1   1     4258.52     4483.88     29.89 o 
   7   1   1     4048.91     4199.51     30.76 o 
   8   1   1     2593.19     2548.37     33.21 o 
   9   1   1     1886.71     1807.55     22.59 o 
  10   1   1      757.68      660.06     14.43 o 
  11   1   1      563.76      543.24     13.91 o 
  12   1   1       50.27       45.43      7.57 o 
  13   1   1      337.17      380.12     12.84 o 
  14   1   1      404.63      425.67     14.15 o 
  15   1   1      630.43      649.26     11.42 o 
  16   1   1      449.94      458.64      9.63 o 
  17   1   1      267.40      279.80      8.77 o 
  18   1   1      185.81      226.74     10.48 o 
  19   1   1       84.02       98.48      6.36 o 
   1   2   1     5387.26     6111.30     29.28 o 
   2   2   1     2466.99     2694.72     18.79 o 
   3   2   1    15444.98    15925.90     48.10 o 
   4   2   1      226.12      227.72      6.30 o 
   5   2   1     4870.19     4634.49     29.06 o 
   6   2   1      436.42      497.40     10.56 o 
   7   2   1      133.31      197.19      7.80 o 
   8   2   1        5.13        4.72      3.55 o 
   9   2   1     1120.49     1130.54     18.78 o 
  10   2   1      238.04      237.44      9.26 o 
  11   2   1     2206.99     2425.15    233.67 o 
  12   2   1      101.70       93.99      7.88 o 
  13   2   1     1275.30     1253.26     38.31 o 
  14   2   1      304.68      311.58     10.23 o 
  15   2   1      362.08      374.69     14.25 o 
  16   2   1       13.67       12.29      5.51 o 
  17   2   1      111.52      105.52      8.88 o 
  18   2   1       72.59       74.41      7.25 o 
  19   2   1      408.68      378.26      9.94 o 
   0   3   1     3399.31     3647.12     27.27 o 
   1   3   1     1518.80     1548.16     18.93 o 
   2   3   1      990.34     1073.47     10.69 o 
   3   3   1      537.44      539.75     10.82 o 
   4   3   1     1115.36     1142.19     15.82 o 
   5   3   1      501.37      537.24     11.50 o 
   6   3   1     1082.15     1135.35     17.15 o 
   7   3   1     2679.74     2812.97     28.04 o 
   8   3   1     1659.06     1668.82     23.33 o 
   9   3   1      965.06      860.92     17.44 o 
  10   3   1      893.42      814.59     17.18 o 
  11   3   1      436.63      387.32     12.21 o 
  13   3   1       92.21      104.15      8.97 o 
  15   3   1      335.82      354.61     14.88 o 
  16   3   1      177.87      176.41      7.72 o 
  17   3   1      427.46      453.38      9.98 o 
  18   3   1       72.13       87.80      6.44 o 
   1   4   1     3294.08     3531.67     22.18 o 
   2   4   1     1847.99     1759.70     15.91 o 
   3   4   1       89.01       87.71      5.83 o 
   4   4   1     7049.80     6997.76     50.06 o 
   5   4   1      689.48      744.07     16.91 o 
   6   4   1      267.46      210.83      8.65 o 
   7   4   1       78.83       68.31      5.73 o 
   8   4   1       71.71       81.88      9.20 o 
   9   4   1      146.26      147.18      6.47 o 
  10   4   1     1189.48     1124.85     67.83 o 
  13   4   1       83.94       98.01      9.03 o 
  14   4   1      507.72      575.00     18.44 o 
  15   4   1       50.90       44.56      7.60 o 
  16   4   1       22.46       26.82      4.61 o 
  17   4   1        4.61        0.95      5.76 o 
   0   5   1     1840.74     1722.60     24.54 o 
   1   5   1      550.72      579.12     10.37 o 
   2   5   1     1560.72     1523.14     22.92 o 
   3   5   1      199.05      210.72      6.80 o 
   4   5   1      172.65      167.12      6.39 o 
   5   5   1       53.42       54.25      3.94 o 
   6   5   1     1502.45     1373.77     27.75 o 
   7   5   1      407.28      375.12      8.85 o 
   8   5   1      898.49      736.04     20.93 o 
   9   5   1      631.43      570.51     19.26 o 
  11   5   1      166.95      168.94     10.95 o 
  12   5   1       38.82       34.55      6.17 o 
  13   5   1      360.54      352.81     13.52 o 
  14   5   1      164.74      155.60      8.96 o 
  15   5   1      252.24      251.75      6.66 o 
   1   6   1      272.29      261.28      6.09 o 
   2   6   1      436.07      440.17      8.93 o 
   3   6   1     2783.11     2635.90     36.87 o 
   4   6   1      268.79      221.50     12.66 o 
   5   6   1     1071.19      920.27     23.32 o 
   6   6   1       72.52       71.16      9.31 o 
   7   6   1       36.11       34.82      8.74 o 
   8   6   1       94.17       85.46      9.56 o 
   9   6   1      216.07      177.04     11.49 o 
  10   6   1      159.78      180.59     11.01 o 
  11   6   1      874.08      860.60     20.49 o 
  12   6   1      239.85      272.57     10.40 o 
  13   6   1      457.35      519.55     12.30 o 
   0   7   1      123.07       94.44     10.81 o 
   1   7   1      943.16      901.19     16.67 o 
   2   7   1       90.69       91.44      7.02 o 
   3   7   1      133.59      140.66     11.89 o 
   4   7   1       45.59       33.35      8.76 o 
   5   7   1      142.74      130.70     11.66 o 
   6   7   1       68.28       79.47     10.68 o 
   7   7   1      680.55      634.83     20.93 o 
   8   7   1      214.01      188.97     12.47 o 
   9   7   1      372.30      387.15     15.21 o 
  10   7   1      177.10      183.03     10.53 o 
  11   7   1      256.14      274.49     11.44 o 
  12   7   1       28.65       28.15      6.05 o 
   1   8   1      112.42      100.97      9.32 o 
   2   8   1      680.58      656.73     18.74 o 
   3   8   1      108.16       99.85      9.39 o 
   4   8   1      694.90      711.71     19.51 o 
   5   8   1       60.40       56.59      7.65 o 
   6   8   1       73.06       90.42      8.67 o 
   7   8   1       47.26       53.57      7.05 o 
   8   8   1       54.11       53.37      6.36 o 
   9   8   1       34.05       33.24      5.47 o 
   2   0   2    11677.78    11885.11     34.15 o 
   4   0   2     5206.76     5813.92     29.83 o 
   6   0   2     6793.73     7509.06     39.25 o 
   8   0   2    14473.57    14561.87     61.93 o 
  10   0   2     1010.06      915.92     17.75 o 
  12   0   2     2162.93     2108.63     28.68 o 
  14   0   2      517.94      561.27     17.21 o 
  16   0   2     1166.54     1140.28     24.09 o 
  18   0   2      318.56      372.64     11.83 o 
   1   1   2      636.64      640.52      4.14 o 
   2   1   2     2356.69     2513.25     12.91 o 
   3   1   2    10110.78    10032.96     34.56 o 
   4   1   2     5699.77     5609.76     29.36 o 
   5   1   2      866.22      930.04     13.45 o 
   6   1   2     2607.43     2600.14     24.23 o 
   7   1   2     4934.57     4815.40     34.37 o 
   8   1   2      635.92      686.14     10.87 o 
   9   1   2      863.61      869.97     11.72 o 
  10   1   2     2475.08     2472.04     28.74 o 
  12   1   2     1331.13     1449.20     26.28 o 
  13   1   2      508.84      537.73     12.05 o 
  14   1   2      312.93      309.03      9.68 o 
  15   1   2      107.90      103.99      6.48 o 
  16   1   2      199.80      191.34      6.46 o 
  17   1   2      172.75      167.64     14.62 o 
  18   1   2        6.13        6.55      5.99 o 
  19   1   2       36.54       27.42      5.26 o 
   0   2   2    13160.83    14190.01     45.09 o 
   1   2   2    25683.64    25846.57    242.09 o 
   2   2   2      706.79      784.76      7.90 o 
   3   2   2      837.73      837.52      5.81 o 
   4   2   2      575.23      612.88     10.77 o 
   5   2   2     2582.80     2736.64     23.84 o 
   6   2   2      317.22      323.34      9.21 o 
   7   2   2     7883.70     8727.42     49.60 o 
   8   2   2       21.87       40.92      4.39 o 
   9   2   2     5170.36     4875.31     40.19 o 
  10   2   2      225.70      209.87      9.56 o 
  11   2   2      548.78      503.30     13.91 o 
  12   2   2      135.22      132.92     17.48 o 
  13   2   2      702.89      644.50     19.77 o 
  14   2   2       45.21       50.40      7.12 o 
  15   2   2     1664.67     1656.93     30.34 o 
  16   2   2        5.66       13.80      7.80 o 
  17   2   2      287.58      287.16      8.43 o 
  18   2   2        0.89        0.32      5.22 o 
  19   2   2      339.16      409.81      9.31 o 
   1   3   2      816.48      850.58      9.83 o 
   2   3   2      532.65      598.65     11.67 o 
   3   3   2     2104.29     2262.01     23.04 o 
   4   3   2     2523.90     2631.88     58.24 o 
   5   3   2     4484.58     4475.94     33.75 o 
   6   3   2      585.54      632.08     13.65 o 
   7   3   2      759.03      724.28     15.29 o 
   8   3   2      853.97      860.06     17.85 o 
   9   3   2      212.06      224.29      9.96 o 
  10   3   2     1566.58     1447.04     23.78 o 
  11   3   2     1852.33     1833.84     26.74 o 
  14   3   2       97.82      106.73      9.24 o 
  15   3   2       22.20       36.10      7.49 o 
  16   3   2      361.14      366.52     14.01 o 
  17   3   2       19.23       18.19      4.22 o 
  18   3   2       15.46       11.83      5.19 o 
   0   4   2    19368.76    20483.72     76.49 o 
   1   4   2     3381.29     3686.68     23.34 o 
   2   4   2     5722.98     5820.67     41.48 o 
   3   4   2      312.06      327.89      7.62 o 
   4   4   2       53.36       49.58      3.53 o 
   5   4   2      361.60      367.88      8.71 o 
   6   4   2     1544.63     1512.71     16.70 o 
   7   4   2      926.80      928.06     18.64 o 
   8   4   2     3553.41     3184.58     26.85 o 
   9   4   2      104.17      101.07      5.49 o 
  13   4   2      338.29      300.42     14.23 o 
  15   4   2        4.55        1.47      7.15 o 
  16   4   2      540.95      564.30     10.52 o 
  17   4   2       42.53       45.28      5.45 o 
   1   5   2       35.42       43.20      4.58 o 
   2   5   2      826.72      777.96     12.34 o 
   3   5   2      956.72      943.10     24.43 o 
   4   5   2     1560.07     1498.02     17.21 o 
   5   5   2       92.09       82.51      5.35 o 
   6   5   2     1883.36     1670.96     22.62 o 
   7   5   2      376.11      336.27      7.70 o 
   8   5   2       61.34       64.07      9.90 o 
   9   5   2      329.14      321.67     14.99 o 
  10   5   2      145.92      158.59     10.85 o 
  13   5   2       40.54       31.18      6.97 o 
  14   5   2       62.84       67.36      6.69 o 
  15   5   2       16.25       21.82      6.08 o 
  16   5   2       10.86       16.71      5.03 o 
   0   6   2     3962.58     4004.14     77.24 o 
   1   6   2     5015.83     4975.43     31.73 o 
   2   6   2       45.25       40.70      7.78 o 
   3   6   2      690.66      657.98     13.99 o 
   5   6   2        4.46        8.43      8.26 o 
   6   6   2      310.16      263.64     13.79 o 
   7   6   2     1437.68     1266.42     27.30 o 
   8   6   2      203.99      167.66     11.69 o 
   9   6   2      411.42      427.82     16.14 o 
  11   6   2      175.12      183.01      9.43 o 
  12   6   2      101.71       96.11      7.55 o 
  13   6   2      174.27      171.04      7.70 o 
  14   6   2       41.90       46.29      6.50 o 
   1   7   2      361.37      339.62     15.72 o 
   2   7   2       55.57       53.15      6.11 o 
   3   7   2      202.37      191.81     12.53 o 
   4   7   2       32.22       48.35      8.13 o 
   6   7   2        9.81       16.81      8.35 o 
   7   7   2       75.98       70.37      9.28 o 
   8   7   2       60.59       54.58      8.42 o 
   9   7   2        1.01       13.56      7.91 o 
  10   7   2       89.85       91.23      8.21 o 
  11   7   2      142.90      143.19      8.39 o 
  12   7   2       11.65       19.45      5.77 o 
   0   8   2     2136.83     2542.02     30.09 o 
   1   8   2      351.78      327.12     13.75 o 
   2   8   2      363.23      353.76     14.09 o 
   3   8   2       45.03       41.72      7.08 o 
   4   8   2      154.46      165.86      9.76 o 
   5   8   2       60.17       58.09      7.67 o 
   6   8   2      389.04      370.11     12.69 o 
   7   8   2      272.16      242.91     10.53 o 
   8   8   2      304.88      255.89      9.73 o 
   9   8   2       85.39       82.60      5.57 o 
   2   0   3     9947.01    10163.52    402.61 o 
   4   0   3    10329.35    10792.12     43.26 o 
   6   0   3      938.11      844.76     14.12 o 
   8   0   3      148.55      147.42      7.09 o 
  10   0   3     2451.37     2634.55     30.76 o 
  14   0   3      130.61      148.49      9.45 o 
  16   0   3      102.40      121.57      8.73 o 
  18   0   3      788.64      847.76     15.67 o 
   0   1   3    11114.97    10749.66     30.05 o 
   1   1   3     4833.52     4862.23     14.06 o 
   2   1   3     6042.08     6020.43     32.49 o 
   3   1   3     1630.08     1672.00     10.17 o 
   4   1   3      165.55      150.31      3.91 o 
   5   1   3      686.54      782.44     21.83 o 
   6   1   3     2619.06     2904.79     45.15 o 
   7   1   3     4319.63     4500.10     85.91 o 
   8   1   3     2480.35     2394.09     44.25 o 
   9   1   3     2071.46     1964.46     64.05 o 
  10   1   3     1101.07     1026.32     13.82 o 
  11   1   3      922.84      892.03     18.56 o 
  12   1   3      196.43      208.83     10.35 o 
  13   1   3      637.35      652.17     26.58 o 
  14   1   3      560.22      555.27     16.96 o 
  15   1   3      440.85      460.83     15.65 o 
  16   1   3      582.84      600.85     12.22 o 
  17   1   3      300.02      314.06     11.37 o 
  18   1   3       89.86      102.70      6.54 o 
   1   2   3     3239.01     3476.39     22.68 o 
   2   2   3      671.01      789.09      7.26 o 
   3   2   3     8747.59     9220.61     23.05 o 
   4   2   3      316.81      359.37      4.51 o 
   5   2   3     4778.43     4880.01    116.36 o 
   6   2   3      536.16      580.10     12.66 o 
   7   2   3      265.26      265.75      9.60 o 
   8   2   3      160.91      161.14      8.21 o 
   9   2   3      258.73      264.31     10.08 o 
  10   2   3      333.12      318.05     11.60 o 
  11   2   3     4570.86     4425.77     41.22 o 
  14   2   3      137.24      122.97      9.57 o 
  15   2   3      179.82      195.11     11.73 o 
  16   2   3       17.56       10.51      6.84 o 
  17   2   3       97.46       94.35      5.54 o 
  18   2   3       55.57       61.41      5.50 o 
   0   3   3     1220.21     1240.96     17.09 o 
   1   3   3     5471.32     5680.07     36.18 o 
   2   3   3     2218.89     2315.98     23.81 o 
   3   3   3      494.77      502.75      8.21 o 
   4   3   3     1030.72     1081.36     14.10 o 
   5   3   3      748.28      803.08     10.94 o 
   6   3   3     3892.84     4012.36     25.19 o 
   7   3   3     2160.53     2100.35     20.07 o 
   8   3   3     2039.97     1987.59     28.09 o 
   9   3   3     1731.61     1661.34     26.35 o 
  10   3   3      777.79      688.62     17.01 o 
  14   3   3      156.81      153.80     10.31 o 
  15   3   3      512.67      533.97     16.93 o 
  16   3   3      205.07      196.64     10.21 o 
  17   3   3      277.87      308.04      7.53 o 
  18   3   3       19.74       15.93      4.84 o 
   1   4   3     1154.92     1320.07     20.47 o 
   2   4   3     2790.47     2955.77     30.98 o 
   3   4   3     1544.13     1662.34     28.38 o 
   4   4   3     3789.00     3725.62     35.04 o 
   5   4   3      599.06      576.36     26.89 o 
   6   4   3      554.60      497.11     10.10 o 
   7   4   3      163.02      143.02      6.09 o 
   8   4   3       51.24       60.47      8.17 o 
   9   4   3      215.33      193.20     10.37 o 
  14   4   3      238.35      241.81     11.87 o 
  15   4   3        3.25        1.79      6.06 o 
  16   4   3       56.44       60.78      6.34 o 
  17   4   3        1.52        4.61      4.90 o 
   0   5   3     2541.52     2657.00     31.99 o 
   1   5   3      303.58      319.42      8.49 o 
   2   5   3     1620.79     1646.09     36.46 o 
   3   5   3      110.93      109.75      4.85 o 
   4   5   3      342.08      321.12      8.55 o 
   5   5   3      276.64      260.83      7.56 o 
   6   5   3     1101.00     1106.09     15.79 o 
   7   5   3     1043.28      845.85     21.88 o 
   8   5   3     2054.28     1888.86     32.22 o 
  13   5   3       97.88      101.45      7.95 o 
  14   5   3      284.81      278.24     10.89 o 
  15   5   3      104.82      102.92      6.80 o 
   1   6   3      757.57      758.66     14.60 o 
   2   6   3      410.45      434.72     11.32 o 
   3   6   3     1336.23     1333.23     27.32 o 
  12   6   3      113.86      117.12      7.34 o 
   0   7   3      135.31      133.96      9.95 o 
   1   7   3      861.76      827.68     18.98 o 
   2   7   3       99.50      121.11      9.55 o 
   3   7   3       39.70       41.77      8.05 o 
   4   7   3       47.17       40.53      8.11 o 
   6   7   3      103.47      105.10      9.39 o 
   7   7   3      777.63      718.90     19.51 o 
   8   7   3      344.52      325.81     13.39 o 
  11   7   3       97.70       90.87      6.27 o 
   1   8   3      158.83      149.32      8.79 o 
   2   8   3      406.03      418.15     41.37 o 
   3   8   3       81.03       63.02      6.93 o 
   4   8   3      285.49      289.08     11.53 o 
   5   8   3       39.92       38.41      6.40 o 
   6   8   3      146.36      139.16      7.92 o 
   7   8   3        7.53       16.57      6.16 o 
   8   8   3       27.24       21.44      3.42 o 
   0   0   4    25535.01    23085.14    325.81 o 
   2   0   4     3128.72     3210.01     32.49 o 
   4   0   4     6334.00     7166.87     37.73 o 
   6   0   4     4404.03     4474.21     33.17 o 
   8   0   4     1545.75     1517.79     21.72 o 
  10   0   4     1057.36      952.15     19.24 o 
  12   0   4      917.30      883.64     19.45 o 
  16   0   4     1065.03     1084.34     20.89 o 
  18   0   4      282.64      302.38      8.31 o 
   1   1   4     2694.90     2688.74     12.59 o 
   2   1   4     1094.35     1127.60      9.35 o 
   3   1   4      725.45      873.93     10.14 o 
   4   1   4     4374.05     4375.59     15.20 o 
   5   1   4     9903.15    10175.27     40.86 o 
   6   1   4     4442.32     4676.04     45.74 o 
   7   1   4       11.87       29.68      7.49 o 
   8   1   4      293.92      334.63     11.44 o 
   9   1   4      423.60      465.17     17.01 o 
  10   1   4      328.77      354.89      8.62 o 
  11   1   4     1793.73     1731.37     25.98 o 
  14   1   4      191.19      179.36     10.05 o 
  15   1   4       83.21       86.27      7.81 o 
  16   1   4       30.52       25.26      4.99 o 
  17   1   4       14.25       16.34      6.08 o 
  18   1   4      103.50      100.40      5.78 o 
   0   2   4      338.78      368.21      8.27 o 
   1   2   4     7745.28     7753.96    122.69 o 
   2   2   4      145.90      124.62      2.85 o 
   3   2   4     2202.56     2413.54     13.61 o 
   4   2   4      923.18     1037.28     14.40 o 
   5   2   4      876.97     1037.70      8.86 o 
   6   2   4        7.66       22.87      2.81 o 
   7   2   4     4288.73     4501.03     25.79 o 
   8   2   4      849.10      824.86     17.33 o 
   9   2   4      500.00      404.79     12.66 o 
  10   2   4       27.13       30.88      5.67 o 
  14   2   4        9.86       -7.55      7.55 o 
  15   2   4      596.79      574.40     16.66 o 
  16   2   4       14.11       16.61      6.42 o 
  17   2   4      686.12      657.38     10.27 o 
  18   2   4        6.52        9.22      4.82 o 
   1   3   4      140.99      137.93      4.63 o 
   2   3   4     1296.21     1445.89     17.36 o 
   3   3   4     2150.26     2185.37     17.20 o 
   4   3   4      874.50      941.63     20.56 o 
   5   3   4     3727.66     3841.27     88.11 o 
   6   3   4     2420.70     2436.63     54.99 o 
   7   3   4      705.69      692.88     18.16 o 
   8   3   4      378.32      401.25     12.76 o 
   9   3   4      233.24      230.42     11.02 o 
  10   3   4      192.30      185.54      9.87 o 
  15   3   4        3.57       14.98      6.25 o 
  16   3   4       19.48       25.99      5.74 o 
  17   3   4       93.37       79.76      4.16 o 
   0   4   4     4377.24     4383.53     38.06 o 
   1   4   4      167.68      158.32      5.76 o 
   2   4   4     1700.03     1753.03     25.41 o 
   3   4   4       27.88       33.22      3.38 o 
   4   4   4      147.69      179.65      6.25 o 
   5   4   4      281.79      296.31      7.85 o 
   6   4   4     1395.11     1338.99     13.30 o 
   7   4   4      210.49      218.46      6.80 o 
   8   4   4     1781.86     1705.98     19.34 o 
  14   4   4      137.16      149.97      9.70 o 
  15   4   4      212.35      208.00      9.81 o 
  16   4   4      569.72      567.78     12.85 o 
   1   5   4      510.54      540.90     24.39 o 
   2   5   4      546.39      574.46     20.75 o 
   3   5   4      389.59      439.98     13.23 o 
   4   5   4     2387.32     2359.83     43.05 o 
   5   5   4     1517.08     1530.85     26.66 o 
   6   5   4      880.38      904.12     20.41 o 
   7   5   4       41.94       51.92      8.99 o 
  14   5   4      197.14      198.46      8.96 o 
  15   5   4       42.03       42.20      5.17 o 
   0   6   4      466.94      452.63     16.32 o 
   1   6   4     1508.81     1583.75     19.87 o 
   2   6   4      419.23      409.70     10.98 o 
   3   6   4      337.55      373.37     13.31 o 
   4   6   4      103.24       95.33      8.88 o 
   5   6   4      471.91      444.02     16.20 o 
  12   6   4       69.65       73.24      6.20 o 
  13   6   4       16.14       21.08      4.27 o 
   1   7   4        9.67       12.42      5.74 o 
   2   7   4       96.75       96.50      5.94 o 
   4   7   4      197.32      201.13     11.15 o 
   6   7   4      118.35      107.80      8.18 o 
   8   7   4       26.41       31.60      7.46 o 
   9   7   4       75.75       76.19      6.96 o 
  10   7   4       21.41       23.00      3.87 o 
   0   8   4      962.20     1001.83     18.32 o 
   1   8   4      515.30      531.82     14.59 o 
   2   8   4      846.20      879.05     18.47 o 
   3   8   4       31.86       39.50      7.34 o 
   4   8   4       63.01       59.48      4.56 o 
   5   8   4        8.59       10.03      4.87 o 
   6   8   4      174.92      152.33      7.95 o 
   7   8   4      105.21      105.77      5.73 o 
   2   0   5     7207.39     7684.67     34.66 o 
   4   0   5    10261.87    10646.22     47.36 o 
   6   0   5     1212.62     1201.23     18.31 o 
   8   0   5      209.57      227.11      9.21 o 
  10   0   5     4152.92     4285.79     40.41 o 
  16   0   5      147.31      173.01      8.59 o 
   0   1   5     3404.63     3375.49     16.41 o 
   1   1   5     3643.89     3632.85     12.77 o 
   2   1   5     2782.15     2846.89     39.77 o 
   3   1   5      272.13      270.74      5.61 o 
   4   1   5     1820.74     2060.19     17.91 o 
   5   1   5     1063.39     1169.66     10.07 o 
   6   1   5      620.90      672.60     37.77 o 
   7   1   5     1318.09     1274.97     20.05 o 
   8   1   5     4857.31     4728.82     28.18 o 
   9   1   5     3818.93     3779.88     71.68 o 
  10   1   5     1652.82     1570.64     24.59 o 
  11   1   5      500.23      531.24     14.76 o 
  16   1   5      285.07      298.75     10.66 o 
  17   1   5      138.97      154.33      7.42 o 
   1   2   5      896.60      875.84      9.57 o 
   2   2   5      152.73      145.78      3.29 o 
   3   2   5    10341.89    10750.17    104.80 o 
   4   2   5      118.07      123.24      3.76 o 
   5   2   5     3034.51     2975.77     59.31 o 
   6   2   5       67.20       70.93      5.92 o 
   7   2   5      263.64      215.19      9.73 o 
   8   2   5       77.65       75.96      6.42 o 
   9   2   5     1332.93     1346.25     23.43 o 
  10   2   5      331.75      332.54     12.18 o 
  14   2   5       20.10       -1.86      7.25 o 
  15   2   5       23.59       32.00      6.52 o 
  16   2   5       73.98       76.18      6.27 o 
  17   2   5       53.98       47.25      3.85 o 
   0   3   5     1154.99     1139.87     17.73 o 
   1   3   5     3335.63     3455.34     63.34 o 
   2   3   5     3333.70     3377.37     21.57 o 
   3   3   5      300.50      432.06    120.60 o 
   4   3   5      675.51      670.43     18.30 o 
   5   3   5      892.53     1001.37     28.12 o 
   6   3   5      125.24      123.37      7.34 o 
   7   3   5     1953.34     2140.42     30.07 o 
   8   3   5     2282.37     2381.15     31.93 o 
   9   3   5     2803.14     2822.74     52.15 o 
  15   3   5      361.00      355.51     12.26 o 
  16   3   5      106.98       96.60      6.87 o 
  17   3   5      265.69      289.07      8.22 o 
   1   4   5      610.98      604.55     10.62 o 
   2   4   5     2316.97     2384.78     39.97 o 
   3   4   5      410.57      417.23     18.02 o 
   4   4   5     3253.30     3332.11     56.61 o 
   5   4   5      379.66      404.82      8.35 o 
   6   4   5      675.14      670.56     11.86 o 
   7   4   5      188.11      188.14      6.82 o 
   8   4   5       53.35       63.87      8.92 o 
  14   4   5       81.82       97.48      7.33 o 
  15   4   5       45.93       43.96      5.71 o 
  16   4   5       66.90       71.13      5.02 o 
   0   5   5     2566.03     2651.27     65.52 o 
   1   5   5      525.36      526.92      8.16 o 
   2   5   5     1166.18     1176.91     13.49 o 
   3   5   5      146.26      141.93      4.58 o 
   4   5   5       24.01       42.80     10.55 o 
   5   5   5      163.18      161.61      9.76 o 
   6   5   5     1104.69     1060.48     22.49 o 
   7   5   5      193.38      191.59      9.88 o 
   8   5   5      864.09      966.50     19.93 o 
  14   5   5      150.80      148.39      7.44 o 
  15   5   5       92.81       91.81      5.21 o 
   1   6   5      470.15      488.83     17.13 o 
   2   6   5       44.69       35.28      8.35 o 
   3   6   5      905.64     1033.02     20.97 o 
   4   6   5      333.12      358.14     13.71 o 
   5   6   5      955.90      998.67     21.87 o 
   6   6   5       45.69       56.67      9.31 o 
   7   6   5       23.16       26.90      9.36 o 
   8   6   5      141.88      154.92     10.22 o 
   9   6   5      160.06      138.60      8.88 o 
  10   6   5      218.44      221.82     16.78 o 
  11   6   5      392.57      423.48     12.78 o 
  12   6   5      257.72      256.29      8.77 o 
  13   6   5       79.95       93.89      5.19 o 
   0   7   5       41.67       43.69      7.21 o 
   1   7   5      646.38      726.10     15.66 o 
   2   7   5      117.24      112.77     10.84 o 
   3   7   5      310.22      328.28     10.65 o 
   4   7   5      127.50      105.89      8.22 o 
   5   7   5       54.90       56.41      8.25 o 
   6   7   5       72.97       73.63      8.20 o 
   7   7   5      453.04      450.06      9.13 o 
   8   7   5      206.03      210.28      9.18 o 
   9   7   5      220.94      231.76      8.54 o 
  10   7   5       50.02       45.97      4.70 o 
   1   8   5        1.46        4.58      5.14 o 
   2   8   5      323.97      322.46     10.90 o 
   3   8   5      109.72      106.71      6.82 o 
   4   8   5      166.92      193.44      8.47 o 
   5   8   5      133.43      137.81      6.76 o 
   6   8   5      128.44      141.60      6.45 o 
   0   0   6     6134.18     5875.34     37.88 o 
   2   0   6     6608.19     5993.51    250.71 o 
   4   0   6     2911.60     3218.07     27.28 o 
   6   0   6     1809.76     1722.88     22.25 o 
   8   0   6     4875.87     4733.17     39.97 o 
  10   0   6     1001.09     1004.48     30.34 o 
   1   1   6      739.88      811.73     10.14 o 
   2   1   6      120.34       92.95      6.77 o 
   3   1   6     2142.97     1903.62     41.85 o 
   4   1   6     2724.49     2584.54     17.54 o 
   5   1   6     1757.15     1767.17     15.63 o 
   6   1   6     1771.35     1762.18     16.57 o 
   7   1   6     1913.68     1826.79     28.09 o 
   8   1   6      316.69      313.65     10.80 o 
   9   1   6      234.98      241.03      5.18 o 
  10   1   6      536.25      529.76     10.92 o 
  16   1   6       29.81       29.68      6.68 o 
   0   2   6      816.69      820.20     10.04 o 
   1   2   6     6160.10     6102.12     24.88 o 
   2   2   6       62.10       67.76      5.45 o 
   3   2   6      997.31     1010.22     15.82 o 
   4   2   6     1450.02     1462.38     20.57 o 
   5   2   6     2271.16     2270.88     21.98 o 
   6   2   6        5.47        9.50      4.79 o 
   7   2   6     2442.72     2447.61     33.09 o 
   8   2   6      157.72      160.98      6.39 o 
   9   2   6     2178.24     2098.73     29.11 o 
  14   2   6       13.42       16.16      6.54 o 
  16   2   6       35.98       34.91      4.27 o 
   1   3   6      371.79      366.03      6.06 o 
   2   3   6       69.49       59.27      5.39 o 
   3   3   6      672.19      621.86     19.95 o 
   4   3   6     1712.35     1693.17     24.42 o 
   5   3   6     2980.02     2898.37     23.25 o 
   6   3   6      467.26      501.59      8.27 o 
   7   3   6      284.05      287.45      7.55 o 
   8   3   6      445.09      441.09     10.00 o 
   9   3   6      124.97      122.69      7.53 o 
  10   3   6      663.29      700.10     15.96 o 
  15   3   6       56.16       57.06      5.70 o 
  16   3   6       81.52       65.40      5.20 o 
   0   4   6     4117.98     4096.95     27.96 o 
   1   4   6       59.36       61.35      2.87 o 
   2   4   6     2028.08     2020.94     13.33 o 
   3   4   6       85.76      102.03      4.70 o 
   4   4   6      591.24      618.29      9.94 o 
   5   4   6      841.49      892.48     11.70 o 
   6   4   6     1207.73     1214.15     16.60 o 
   7   4   6      205.69      225.32     11.36 o 
   8   4   6     1727.99     1820.99     28.23 o 
   9   4   6      349.47      360.04     12.64 o 
  10   4   6      348.79      353.23     11.34 o 
  14   4   6      198.93      182.69      8.64 o 
  15   4   6        5.58        8.74      4.77 o 
   1   5   6        1.97        6.27      4.70 o 
   2   5   6      799.61      802.74     37.11 o 
   3   5   6      559.43      547.33     23.40 o 
   4   5   6      808.22      783.95     49.24 o 
   5   5   6      356.11      355.26     13.15 o 
   6   5   6     1037.80     1042.90     22.72 o 
   7   5   6      299.79      316.04     12.60 o 
   8   5   6      108.67      110.11      7.43 o 
   9   5   6       96.78      102.70      5.44 o 
  10   5   6      160.30      187.53      9.40 o 
  14   5   6       80.35       77.68      5.11 o 
   0   6   6      119.43      120.54     10.58 o 
   1   6   6     1717.35     1776.49     23.07 o 
   2   6   6      217.01      213.74      8.53 o 
   3   6   6      341.06      348.58     10.94 o 
   4   6   6      299.12      298.91      9.29 o 
   5   6   6      235.39      218.50     12.05 o 
   6   6   6       70.28       85.15      8.29 o 
   7   6   6      698.70      742.06     19.42 o 
   8   6   6       48.84       47.52      6.13 o 
   9   6   6      364.61      394.02     12.38 o 
  10   6   6       43.28       40.60      5.90 o 
  12   6   6       94.69      107.91      5.47 o 
   1   7   6      562.99      598.53     12.15 o 
   2   7   6      137.27      152.55      8.48 o 
   3   7   6      348.63      372.58     16.96 o 
   4   7   6      126.56      114.84      8.65 o 
   5   7   6      799.32      805.12     18.95 o 
   6   7   6      107.66      110.25      7.69 o 
   7   7   6       50.98       51.32      5.71 o 
   8   7   6        2.55        8.13      4.71 o 
   9   7   6       29.59       21.95      4.68 o 
   0   8   6      714.11      754.96     13.06 o 
   1   8   6       22.31       23.45      6.39 o 
   2   8   6      435.29      443.46     11.08 o 
   3   8   6       29.66       34.74      4.68 o 
   4   8   6        6.31       13.63      4.51 o 
   5   8   6        1.21       -4.12      4.12 o 
   2   0   7     3232.43     3063.94     32.14 o 
   4   0   7     4890.85     4798.18    242.66 o 
   6   0   7     1123.28     1004.07     44.93 o 
   8   0   7      958.97      935.17     17.57 o 
  10   0   7      264.67      254.72     11.84 o 
   0   1   7     3612.89     3450.98     32.99 o 
   1   1   7     1727.57     1622.14     15.66 o 
   2   1   7     1258.35     1172.05     13.10 o 
   3   1   7     1081.19     1089.33     50.74 o 
   4   1   7      137.90      124.06     10.57 o 
   5   1   7       68.52       78.86      9.12 o 
   6   1   7      946.89      885.62     10.45 o 
   7   1   7     1635.68     1554.99     26.99 o 
   8   1   7     1525.44     1471.54     20.51 o 
   9   1   7     1164.25     1104.29     33.84 o 
  10   1   7     1596.69     1485.11     27.06 o 
   1   2   7     1767.06     1723.09     28.27 o 
   2   2   7      184.67      175.94      9.94 o 
   3   2   7     2958.11     2975.98     29.70 o 
   4   2   7      423.50      457.65     12.58 o 
   5   2   7     3462.55     3363.71     30.40 o 
   6   2   7      170.77      155.14      5.24 o 
   7   2   7      230.23      232.66     12.32 o 
   8   2   7       97.13      100.51      4.67 o 
   9   2   7      165.95      157.18      9.45 o 
  11   2   7     1529.83     1580.79     22.58 o 
  14   2   7       44.10       51.02      6.28 o 
   0   3   7     1682.54     1837.35     19.99 o 
   1   3   7     2092.45     2206.96     25.97 o 
   2   3   7      762.76      780.40      9.21 o 
   3   3   7      564.67      597.61     11.50 o 
   4   3   7      663.65      691.29     13.22 o 
   5   3   7      153.43      159.28      4.68 o 
   6   3   7     1239.22     1177.51     33.25 o 
   7   3   7     1072.78     1085.72     15.30 o 
   8   3   7      369.85      367.12     14.92 o 
   9   3   7     1733.35     1785.39     26.51 o 
  10   3   7      757.03      757.51     16.83 o 
  11   3   7      369.67      411.87     11.69 o 
  14   3   7       31.33       33.82      5.69 o 
  15   3   7      445.99      507.17     10.56 o 
   1   4   7       95.02       99.78      3.77 o 
   2   4   7     1023.43     1048.65     11.69 o 
   3   4   7     1547.07     1519.81     26.78 o 
   4   4   7     2072.72     1985.37     30.57 o 
   5   4   7      294.88      270.07      8.83 o 
   6   4   7      528.55      476.91      9.27 o 
   7   4   7      150.79      149.83      5.33 o 
   8   4   7      308.97      325.96      9.04 o 
   9   4   7      108.77      110.81      7.53 o 
  10   4   7      401.87      429.58     11.84 o 
  14   4   7      141.23      141.29      6.53 o 
   0   5   7     1187.28     1176.82     28.97 o 
   1   5   7      213.85      260.80      9.50 o 
   2   5   7     1154.91     1224.70     21.41 o 
   3   5   7      496.47      508.28     12.74 o 
   4   5   7       67.87       65.43      7.67 o 
   5   5   7       63.85       62.18      4.50 o 
   6   5   7      182.61      219.15     17.91 o 
   7   5   7      371.16      373.74      9.74 o 
   8   5   7     1221.15     1330.88     16.74 o 
   9   5   7      114.37      114.72      5.07 o 
  13   5   7       21.70       18.81      4.36 o 
   1   6   7       46.67       53.76      5.64 o 
   2   6   7      213.43      231.42     17.92 o 
   3   6   7      671.24      708.50     13.74 o 
   4   6   7      606.36      623.71     12.59 o 
   5   6   7      615.77      618.12     19.58 o 
   6   6   7      153.90      136.61      9.45 o 
   7   6   7       78.53       91.45      7.58 o 
   8   6   7       25.54       25.30      5.80 o 
   9   6   7      317.07      303.06      9.47 o 
   0   7   7      303.21      312.15     11.74 o 
   1   7   7      399.79      430.76      9.58 o 
   2   7   7       47.43       44.94      4.30 o 
   3   7   7      102.19      119.74      5.17 o 
   4   7   7       72.81       70.38      6.63 o 
   5   7   7      146.37      131.98      7.89 o 
   6   7   7       65.44       64.12      5.78 o 
   7   7   7      222.84      242.80      8.24 o 
   0   0   8     5237.69     4503.76     39.47 o 
   2   0   8     1898.89     1792.04     26.36 o 
   4   0   8      496.49      481.86     28.12 o 
   6   0   8     1780.35     1622.92     35.60 o 
   8   0   8     2292.59     1975.53     30.81 o 
  10   0   8       92.05       73.07      8.12 o 
   1   1   8     1599.49     1421.62     26.11 o 
   2   1   8     1774.79     1691.91     26.96 o 
   3   1   8     1120.19     1117.79     16.51 o 
   4   1   8     1601.57     1464.36     17.50 o 
   5   1   8     2061.51     1919.25     38.77 o 
   6   1   8     1062.69     1011.35     10.71 o 
   7   1   8       99.48      100.23      4.44 o 
   8   1   8       76.79       59.87      7.04 o 
   9   1   8      341.32      295.95     14.79 o 
  10   1   8      715.73      666.48     17.69 o 
  11   1   8     1610.29     1637.87     25.93 o 
   0   2   8      315.25      333.76      9.47 o 
   1   2   8     2423.52     2372.41     53.28 o 
   2   2   8      137.93      131.49      4.59 o 
   3   2   8      336.87      318.99      6.61 o 
   4   2   8      203.33      193.06      5.29 o 
   5   2   8      200.55      183.35      7.40 o 
   6   2   8       41.24       40.37      6.28 o 
   7   2   8     2386.27     2202.55     27.92 o 
   8   2   8      308.83      311.00     12.92 o 
   9   2   8      665.99      619.57     16.76 o 
  10   2   8      128.46      146.47      8.96 o 
  11   2   8      184.64      210.29      8.66 o 
  12   2   8       34.90       43.87      5.72 o 
   1   3   8      456.99      469.16      8.01 o 
   2   3   8     1727.59     1705.27     13.75 o 
   3   3   8     1888.36     1894.98     22.22 o 
   4   3   8      604.01      582.58     12.14 o 
   5   3   8     1211.45     1152.14     17.27 o 
   6   3   8      974.20      891.30     21.85 o 
   7   3   8      239.31      233.03     10.89 o 
   8   3   8       44.00       41.33      4.94 o 
   9   3   8      226.51      226.93      7.00 o 
  10   3   8      414.25      404.56     12.30 o 
  11   3   8      487.20      555.08     13.31 o 
   0   4   8     2207.30     1985.87     23.02 o 
   1   4   8       69.45       60.70      3.88 o 
   2   4   8      852.91      803.38     13.36 o 
   3   4   8       16.63       13.90      3.89 o 
   4   4   8        0.84       13.57      5.97 o 
   5   4   8       60.97       71.58      5.49 o 
   6   4   8      513.19      502.26     15.02 o 
   7   4   8       20.37       18.86      5.28 o 
   8   4   8      845.47      866.79     15.31 o 
   9   4   8      311.10      328.84     11.43 o 
  10   4   8       90.64       99.13      5.87 o 
  11   4   8      109.65      127.10      5.84 o 
   1   5   8      625.66      628.46     11.43 o 
   2   5   8      606.40      615.66     11.16 o 
   3   5   8      606.43      614.80     11.06 o 
   4   5   8     1519.53     1422.18     19.92 o 
   5   5   8      494.31      518.42     13.78 o 
   6   5   8      361.99      370.53      7.71 o 
   7   5   8      180.84      193.35      5.46 o 
   8   5   8       74.69       87.96      4.76 o 
   9   5   8       54.65       64.10      5.47 o 
   0   6   8       15.93       16.05      6.78 o 
   1   6   8      679.80      671.02     13.55 o 
   2   6   8       94.84       91.53      6.55 o 
   3   6   8      123.40      123.09      7.30 o 
   4   6   8      115.46      112.34      5.78 o 
   5   6   8      148.06      153.11      9.11 o 
   6   6   8       32.95       26.17      5.78 o 
   7   6   8      230.00      231.35      9.32 o 
   8   6   8      150.80      146.94      6.63 o 
   1   7   8       99.57       98.90      5.11 o 
   2   7   8      320.33      330.74     12.95 o 
   3   7   8      676.60      703.23      9.56 o 
   4   7   8      215.80      218.94      8.38 o 
   5   7   8      402.88      412.37     10.14 o 
   6   7   8      129.82      143.68      5.76 o 
   2   0   9     1382.70     1225.91     31.18 o 
   4   0   9     3965.39     3559.28     28.94 o 
   6   0   9      709.20      576.31     17.82 o 
   8   0   9      341.58      288.03     12.76 o 
  10   0   9      838.99      777.41     19.55 o 
   0   1   9     1815.79     1783.85     36.33 o 
   1   1   9      856.99      790.12     11.82 o 
   2   1   9     1759.32     1723.60     14.28 o 
   3   1   9      823.12      887.66     16.88 o 
   4   1   9       55.39       57.53      4.54 o 
   5   1   9      409.06      367.99     10.23 o 
   6   1   9      485.89      465.02     11.59 o 
   7   1   9      782.11      698.58     13.80 o 
   8   1   9     1183.85     1053.65     17.68 o 
   9   1   9      589.07      586.74     20.45 o 
  10   1   9      164.10      158.10      9.48 o 
  11   1   9      170.61      174.30      9.04 o 
  13   1   9       56.42       65.04      4.98 o 
   1   2   9      147.70      139.33      5.11 o 
   2   2   9       20.86       20.55      4.12 o 
   3   2   9     3920.75     3417.42     44.47 o 
   4   2   9       58.08       59.43      4.83 o 
   5   2   9     1041.59      870.98     22.63 o 
   6   2   9       31.10       31.19      5.57 o 
   7   2   9      596.86      553.89     20.36 o 
   8   2   9      158.23      143.12      9.45 o 
   9   2   9      196.12      176.26      6.44 o 
  10   2   9       59.07       64.51      5.04 o 
  11   2   9      277.01      296.90      9.81 o 
  12   2   9       43.49       47.22      5.17 o 
   0   3   9       13.04       37.37     21.31 o 
   1   3   9     1702.15     1676.69     26.55 o 
   2   3   9     1206.63     1099.37     21.47 o 
   3   3   9      433.96      419.81     11.50 o 
   4   3   9      100.88       85.44      4.61 o 
   5   3   9      161.87      164.60      5.78 o 
   6   3   9      189.84      213.38     22.99 o 
   7   3   9     1042.43     1014.38     16.51 o 
   8   3   9      733.25      760.32     12.78 o 
   9   3   9      527.72      563.22     15.86 o 
  10   3   9       18.82       36.42      5.37 o 
  11   3   9      104.86      118.98      6.16 o 
  12   3   9      144.57      141.98      5.23 o 
   1   4   9      160.70      163.77      6.80 o 
   2   4   9      393.75      363.75      8.72 o 
   3   4   9       32.05       31.06      4.85 o 
   4   4   9     1618.61     1492.46     19.73 o 
   5   4   9      376.10      360.82      8.27 o 
   6   4   9      255.28      247.95     14.32 o 
   7   4   9      163.58      145.24      4.93 o 
   8   4   9       50.41       62.28      4.58 o 
   9   4   9      101.88       85.94      6.08 o 
  10   4   9      178.30      185.58      7.30 o 
  11   4   9      189.64      199.00      6.19 o 
   0   5   9     1424.90     1457.52     29.08 o 
   1   5   9      153.81      147.93      5.86 o 
   2   5   9      313.75      321.75      9.83 o 
   3   5   9       84.95       94.91      7.25 o 
   4   5   9       51.26       50.56      6.49 o 
   5   5   9      170.34      163.13      5.50 o 
   6   5   9      721.07      768.73      9.91 o 
   7   5   9      173.46      174.90      4.78 o 
   8   5   9      409.02      450.24     11.40 o 
   1   6   9       37.96       36.25      4.20 o 
   2   6   9       51.15       60.21      4.67 o 
   3   6   9      330.88      344.94     17.27 o 
   4   6   9      136.74      154.22     10.81 o 
   5   6   9      421.44      429.09      7.81 o 
   6   6   9       23.66       25.29      4.81 o 
   7   6   9       27.71       30.04      4.97 o 
   0   7   9       78.33       84.73      4.89 o 
   1   7   9      375.59      387.64      6.45 o 
   2   7   9       54.31       51.42      4.13 o 
   3   7   9       35.01       31.98      3.85 o 
   0   0  10      932.05      871.97     20.63 o 
   2   0  10      101.49      103.28      8.66 o 
   4   0  10      565.19      449.69     17.00 o 
   6   0  10      103.79       98.85      8.93 o 
   8   0  10      940.98      816.40     20.88 o 
  10   0  10      593.67      588.26     16.60 o 
   1   1  10     1164.50     1199.41     25.15 o 
   2   1  10     2094.27     2046.86     72.76 o 
   3   1  10     2364.71     2303.91    107.77 o 
   4   1  10     1872.06     1838.64     89.26 o 
   5   1  10      853.66      812.07     70.63 o 
   6   1  10      277.54      265.31     24.30 o 
   7   1  10      260.55      242.18     14.34 o 
   8   1  10       26.30       30.40      7.31 o 
   9   1  10      164.53      134.63      8.86 o 
  10   1  10      610.09      577.13     15.67 o 
  11   1  10      614.84      600.48     12.79 o 
  12   1  10      229.88      245.09      7.56 o 
  13   1  10      146.20      167.98      5.17 o 
   0   2  10      336.13      334.35     21.58 o 
   1   2  10      368.45      352.93      8.54 o 
   2   2  10      164.24      173.54      5.07 o 
   3   2  10       41.32       40.27      4.29 o 
   4   2  10      131.30      127.19      4.61 o 
   5   2  10       66.80       60.53      4.77 o 
   6   2  10      123.60      113.45      5.22 o 
   7   2  10      342.69      315.18      8.82 o 
   8   2  10       17.70       15.66      4.30 o 
   9   2  10      738.40      692.21     17.06 o 
  10   2  10       11.49       13.97      3.75 o 
  11   2  10       58.54       63.75      7.48 o 
  12   2  10        0.19        0.30      4.67 o 
   1   3  10      570.27      579.95     11.24 o 
   2   3  10      812.59      769.65     16.12 o 
   3   3  10     1440.31     1380.96     19.06 o 
   4   3  10     1300.29     1228.93     16.98 o 
   5   3  10      622.45      599.82     12.30 o 
   6   3  10      138.51      129.84      6.38 o 
   7   3  10       58.46       64.27      5.47 o 
   8   3  10      135.90      135.15      5.69 o 
   9   3  10      189.45      194.17      6.08 o 
  10   3  10      691.16      718.31     13.74 o 
  11   3  10      458.71      459.90      9.29 o 
   0   4  10      612.27      555.54     28.81 o 
   1   4  10      315.45      313.41      8.48 o 
   2   4  10       42.34       39.54      4.03 o 
   3   4  10       28.27       20.12      3.82 o 
   4   4  10       38.74       31.89      7.85 o 
   5   4  10       70.79       69.27      7.48 o 
   6   4  10      103.23      108.56      4.29 o 
   7   4  10      220.60      238.52      6.92 o 
   8   4  10      382.91      374.01      7.65 o 
   9   4  10       59.73       68.81      4.96 o 
  10   4  10      143.77      168.98      5.72 o 
   1   5  10      143.08      131.65      8.49 o 
   2   5  10      592.09      601.01      9.47 o 
   3   5  10      382.38      368.10      7.46 o 
   4   5  10      408.57      412.89     21.52 o 
   5   5  10      254.64      257.44      6.14 o 
   6   5  10      220.54      255.25      6.06 o 
   7   5  10       94.93       87.76      6.32 o 
   0   6  10      188.01      197.38      8.38 o 
   1   6  10      195.95      199.91      5.98 o 
   2   6  10       48.08       55.18      4.97 o 
   3   6  10        3.12        4.14      4.51 o 
   4   6  10       61.37       67.83      3.54 o 
   5   6  10        0.22        3.64      4.28 o 
   2   0  11      929.81      834.26     21.74 o 
   4   0  11     2608.95     2315.24     36.03 o 
   6   0  11      536.96      524.86     17.53 o 
   8   0  11      153.22      144.87      9.72 o 
  12   0  11      598.53      626.56      9.88 o 
   0   1  11      752.64      739.74     19.63 o 
   1   1  11      635.72      581.36     10.20 o 
   2   1  11       89.42       93.08      6.18 o 
   3   1  11       53.18       67.18     20.97 o 
   4   1  11       56.96       65.21     15.30 o 
   5   1  11       70.25       68.25      9.05 o 
   6   1  11      739.81      697.35     14.13 o 
   7   1  11      710.92      667.34     13.41 o 
   8   1  11      445.36      473.43     15.32 o 
   9   1  11      230.23      230.35      6.75 o 
  10   1  11      307.95      335.55     13.82 o 
  12   1  11        7.11        3.89      4.05 o 
   1   2  11      330.29      338.87      8.69 o 
   2   2  11       20.43       20.37      4.19 o 
   3   2  11     1427.79     1383.96     15.00 o 
   4   2  11       22.98       39.74      9.38 o 
   5   2  11     1838.26     1665.19     70.99 o 
   6   2  11       77.47       68.61      4.93 o 
   7   2  11       13.05       11.76      4.39 o 
   8   2  11       11.84       15.79      7.84 o 
   9   2  11       21.97       23.32      3.47 o 
  10   2  11       40.73       39.49      3.46 o 
  11   2  11      547.70      628.60     10.54 o 
   0   3  11     1837.17     1830.02     79.97 o 
   1   3  11      297.20      312.65      9.30 o 
   2   3  11       53.24       60.02     10.31 o 
   3   3  11      186.27      185.28      5.88 o 
   4   3  11       92.67       97.73      4.49 o 
   5   3  11      125.11      117.72      6.30 o 
   6   3  11      348.97      328.69     13.53 o 
   7   3  11      505.32      520.48     43.77 o 
   8   3  11       15.86       33.54      6.90 o 
   9   3  11      307.31      345.40      9.06 o 
  10   3  11      179.03      203.06      6.03 o 
   1   4  11       89.38       87.84      6.55 o 
   2   4  11      610.73      616.86     63.56 o 
   3   4  11      162.52      156.25     14.22 o 
   4   4  11     1321.62     1323.22     22.94 o 
   5   4  11      121.24      117.25      3.97 o 
   6   4  11      322.22      361.61      7.93 o 
   7   4  11       64.46       69.46      3.87 o 
   8   4  11       35.82       38.76      3.53 o 
   9   4  11       19.73       14.79      3.70 o 
   0   5  11      158.40      176.48      8.62 o 
   1   5  11      530.45      544.41     13.86 o 
   2   5  11      504.74      530.97     13.38 o 
   3   5  11        1.22        6.80      3.77 o 
   4   5  11       12.32       15.25      3.57 o 
   5   5  11        9.30       17.35      5.03 o 
   0   0  12     1976.25     1852.12     27.74 o 
   2   0  12      275.41      250.99     11.92 o 
   4   0  12       91.05       88.58      8.89 o 
   6   0  12      458.32      471.32     15.57 o 
   8   0  12      822.91      849.63     18.49 o 
  10   0  12       55.28       69.67      4.24 o 
   1   1  12       56.72       63.37      4.45 o 
   2   1  12      485.03      502.69     16.30 o 
   3   1  12      538.48      513.94      8.89 o 
   4   1  12      444.70      440.36      8.22 o 
   5   1  12      251.29      263.91      7.52 o 
   6   1  12      180.59      200.71      5.72 o 
   7   1  12       50.56       57.68      5.70 o 
   8   1  12        6.53        5.56      6.66 o 
   9   1  12      225.15      237.12      7.54 o 
  10   1  12      146.21      155.69      5.44 o 
   0   2  12       19.95       28.54      7.11 o 
   1   2  12      719.76      693.68     12.81 o 
   2   2  12       30.87       33.91      3.85 o 
   3   2  12       33.29       35.82      3.85 o 
   4   2  12        7.09        5.52      4.24 o 
   5   2  12       39.73       34.54      5.99 o 
   6   2  12      149.32      159.09      5.97 o 
   7   2  12      833.80      908.00     34.99 o 
   8   2  12       24.05       31.49      3.38 o 
   9   2  12      221.04      246.81      5.29 o 
   1   3  12      195.44      171.18     13.92 o 
   2   3  12       47.28       41.28      3.46 o 
   3   3  12      730.38      747.35      9.29 o 
   4   3  12      195.41      187.09     10.87 o 
   5   3  12      298.19      327.79      7.55 o 
   6   3  12      149.01      183.05      5.59 o 
   7   3  12       75.21       81.42      4.74 o 
   8   3  12       36.25       28.99      3.03 o 
   0   4  12      194.08      179.45      8.72 o 
   1   4  12        8.36       16.84      3.85 o 
   2   4  12       55.99       54.85      3.96 o 
   3   4  12        0.29        0.00      3.72 o 
   4   4  12       21.49       25.20      2.91 o 
   5   4  12       39.15       36.12      3.17 o 
   6   4  12      355.56      424.43      6.49 o 
   1   5  12       28.64       32.71      4.38 o 
   2   0  13      517.87      517.87     14.15 o 
   4   0  13      994.56     1081.76     28.01 o 
   6   0  13      213.77      211.05      7.06 o 
   8   0  13      124.10      160.46      5.26 o 
   0   1  13      186.85      176.78      8.60 o 
   1   1  13      311.77      311.70     16.15 o 
   2   1  13      346.41      412.32     58.27 o 
   3   1  13      100.25      112.42      6.56 o 
   4   1  13       23.78       26.39      3.15 o 
   5   1  13      105.39      108.52      3.34 o 
   6   1  13       25.54       21.52      2.67 o 
   7   1  13       91.74       91.90      3.15 o 
   8   1  13      246.08      301.37      7.04 o 
   1   2  13       58.32       63.33      4.39 o 
   2   2  13        7.73       20.98      9.02 o 
   3   2  13     1129.69     1198.75     17.11 o 
   4   2  13       36.08       40.51      3.59 o 
   5   2  13      243.15      271.27      9.79 o 
   6   2  13       13.49       11.58      3.17 o 
   7   2  13      275.32      312.16     12.84 o 
   0   3  13      168.86      148.91      6.70 o 
   1   3  13      151.37      153.63      7.71 o 
   2   3  13      247.33      246.01      9.17 o 
   3   3  13      112.21      133.72      4.19 o 
   4   3  13      124.38      146.12      4.85 o 
   5   3  13       47.37       50.89      5.16 o 
                                                 
